# Supplementary material for: Evaluation of microarray-based DNA methylation measurement using technical replicates: the Atherosclerosis Risk In Communities (ARIC) Study
Source: BMC Bioinformatics. 2014 Sep 19;15(1):312. doi: 10.1186/1471-2105-15-312 (PMC4180315; doi:10.1186/1471-2105-15-312)
Supplement: Supplementary file 2 — Additional file 2: ICC values of all CpG sites. (ZIP 8 MB) [file 12859_2014_6587_MOESM2_ESM.zip]

Archive with 1 entries (1 files):
- ICC_values.csv
