# Supplementary material for: Evaluation of microarray-based DNA methylation measurement using technical replicates: the Atherosclerosis Risk In Communities (ARIC) Study
Source: BMC Bioinformatics. 2014 Sep 19;15(1):312. doi: 10.1186/1471-2105-15-312 (PMC4180315; doi:10.1186/1471-2105-15-312)
Supplement: Supplementary file 2 — Additional file 2: ICC values of all CpG sites. (ZIP 8 MB) [file 12859_2014_6587_MOESM2_ESM.zip › ICC_values.csv]

ilmnid(CpG site)	chromosome number	bp(base pair: position of CpG site)	ICC value	SD of ICC value	QC_drop (1 indicates sites which did not pass our quality control)
cg00000029	16	53468112	0.64716218	0.05076371	0
cg00000108	3	37459206	0.8551142	0.02353068	0
cg00000109	3	171916037	0.31198205	0.07815795	0
cg00000165	1	91194674	0.57326961	0.0584029	0
cg00000236	8	42263294	0.47287783	0.06742861	0
cg00000289	14	69341139	0.21779941	0.08230802	0
cg00000292	16	28890100	0.32429181	0.0774994	0
cg00000321	8	41167802	0.74824446	0.03871751	1
cg00000363	1	230560793	0.69753266	0.04474627	0
cg00000622	15	23034447	0.05432434	0.08624219	0
cg00000658	9	139997924	0.41112931	0.07208993	0
cg00000714	19	54695678	0.7401178	0.03954263	0
cg00000721	6	25282779	0.05899169	0.08575567	0
cg00000734	3	128902377	0.13891088	0.08457664	0
cg00000769	12	124086477	0	0.08590569	0
cg00000807	2	23913414	0.49535709	0.06556339	0
cg00000884	4	154609857	0.20861621	0.08262866	0
cg00000905	15	59785306	0	0.08590569	0
cg00000924	11	2720463	0.20998615	0.08258177	0
cg00000948	8	49890609	0.22984117	0.08186497	0
cg00000957	1	5937253	0	0.08590569	0
cg00001099	8	87081553	0.73473877	0.04012211	0
cg00001245	3	15106710	0	0.08590569	0
cg00001249	14	60389786	0.71456686	0.0426598	0
cg00001261	16	3463964	0.8467385	0.0247126	0
cg00001269	20	48959004	0.40757282	0.07233777	0
cg00001349	1	166958439	0.38115676	0.07438231	0
cg00001364	1	214170376	0.24964765	0.08108042	0
cg00001446	1	43831041	0.10289644	0.08524717	0
cg00001510	19	54746945	0.68943253	0.04572029	0
cg00001534	1	51034865	0.14165863	0.08451609	0
cg00001582	10	80828702	0.06911529	0.08566849	0
cg00001583	1	200011786	0.59681673	0.05602623	0
cg00001593	1	170490434	0.96395332	0.00618934	0
cg00001594	2	11484705	0	0.08590569	0
cg00001687	16	89761661	0.13943945	0.08496687	0
cg00001747	2	105460263	0.73966791	0.03949099	0
cg00001791	2	103414042	0.18838181	0.08328254	0
cg00001793	12	11905390	0.23067606	0.08253984	0
cg00001809	14	101154025	0.54281126	0.06133075	0
cg00001854	16	47008491	0.69069233	0.04556957	0
cg00001874	10	69990588	0.59940722	0.05575874	0
cg00001930	18	60055084	0.18024543	0.08428705	0
cg00002028	1	20960010	0.26488057	0.0804298	0
cg00002033	19	39798481	0.7670816	0.03590191	0
cg00002080	21	30390417	0.72790686	0.04098971	0
cg00002116	17	79670410	0	0.08590569	0
cg00002145	2	238249536	0.06296892	0.08572357	0
cg00002190	8	19555033	0.56870976	0.05885173	0
cg00002224	8	144120399	0.64445305	0.05091627	0
cg00002236	18	67873061	0.05688384	0.08577155	0
cg00002406	16	30366435	0.24871845	0.08111878	0
cg00002426	3	57743543	0.29863839	0.07884147	0
cg00002449	10	28961565	0.26189309	0.08056063	0
cg00002464	8	120428418	0.56503743	0.05921051	0
cg00002473	2	218988876	0.40336079	0.07262839	0
cg00002490	4	2264510	0.12670804	0.08482945	0
cg00002531	7	127721794	0.09339908	0.08538592	0
cg00002591	3	52870543	0.32837081	0.07727525	0
cg00002593	1	1268793	0.11376291	0.08506894	0
cg00002597	16	31437783	0.08216956	0.08552949	0
cg00002646	1	153515502	0.17392706	0.08370534	0
cg00002660	12	56583610	0.12430874	0.08487606	0
cg00002719	1	169396706	0.02518286	0.08591633	0
cg00002749	17	57839538	0.24356759	0.08132864	0
cg00002769	16	90002618	0.36351086	0.07522202	0
cg00002808	1	223568700	0.34304654	0.07644439	0
cg00002809	17	76482353	0.25069333	0.08103707	0
cg00002810	1	57888707	0.77542554	0.0347829	0
cg00002837	1	44513358	0.68309546	0.04647416	0
cg00002930	6	31515398	0.22402291	0.08208224	0
cg00003014	3	197279819	0.16910102	0.08383829	0
cg00003091	4	1715004	0.02022024	0.08592303	0
cg00003173	3	14166750	0.06042927	0.08574438	0
cg00003181	6	146157367	0.18818185	0.08328864	0
cg00003187	1	8739981	0.26164857	0.08155554	1
cg00003202	1	151319512	0	0.08590569	0
cg00003287	1	201346149	0.55798294	0.05989299	0
cg00003298	12	113901210	0.6736387	0.04758584	0
cg00003305	19	30715645	0.40163182	0.07301074	0
cg00003345	1	10816499	0.80323618	0.03096356	0
cg00003513	1	10757436	0.29572258	0.07898663	0
cg00003529	3	149510115	0.54739135	0.06090103	0
cg00003578	1	12600529	0.87726294	0.02012494	0
cg00003625	17	48912543	0.74853017	0.03834537	0
cg00003722	10	4500434	0	0.08590569	0
cg00003784	17	62503072	0.05887956	0.08575653	0
cg00003818	19	17336525	0.74708619	0.03853298	0
cg00003858	1	45080600	0.70750421	0.04353116	0
cg00003900	16	2897074	0.72748527	0.04113008	0
cg00003965	3	108476878	0.63783375	0.05180484	0
cg00003969	15	82925333	0.55289172	0.06038003	0
cg00003994	7	15725862	0.61787184	0.05381748	0
cg00004055	16	66586745	0.06949535	0.08566487	0
cg00004061	6	81797194	0.56454828	0.05925812	0
cg00004067	3	36981714	0	0.08590569	0
cg00004072	19	39898015	0.26084358	0.08060622	0
cg00004073	2	237027592	0.92980825	0.01186734	0
cg00004082	4	10020360	0.53696571	0.06187377	0
cg00004089	17	74678836	0.58950423	0.05677487	0
cg00004105	10	100022608	0.75619206	0.03734364	0
cg00004121	1	142619000	0.59870879	0.05583098	0
cg00004192	22	21398553	0.17591061	0.08364951	0
cg00004207	2	38977301	0.43431743	0.07041893	0
cg00004209	1	17004267	0.47937678	0.06689859	0
cg00004219	12	132536833	0.15836104	0.08411939	0
cg00004257	1	34629175	0.27075677	0.08016783	0
cg00004421	17	7475079	0.63727651	0.05218076	1
cg00004429	9	140681206	0.37489153	0.07451007	0
cg00004533	21	45402464	0	0.08590569	0
cg00004562	6	31089293	0.28529751	0.0794933	0
cg00004608	6	134272463	0.79616159	0.03194822	0
cg00004667	1	16292746	0.30037279	0.07875441	0
cg00004700	2	106013885	0.23323937	0.0817353	0
cg00004771	6	72294826	0.32882414	0.07725016	0
cg00004773	12	76722955	0	0.08590569	0
cg00004775	22	46516503	0.3987953	0.07293983	0
cg00004806	6	161558105	0.35746342	0.07559098	0
cg00004818	4	178364146	0.03417235	0.08589319	0
cg00004859	3	110612894	0	0.0868853	0
cg00004883	16	75148460	0.9870419	0.00225165	0
cg00004939	14	69261661	0.0775679	0.08558191	0
cg00004963	6	147124996	0.76949013	0.03558017	0
cg00004979	12	111885466	0	0.08590569	0
cg00004996	8	17271535	0.80618772	0.03055012	0
cg00005010	16	56691849	0.03070043	0.08590381	0
cg00005040	6	127439206	0.09100308	0.08541841	0
cg00005072	16	89371982	0.41643215	0.07171622	0
cg00005083	6	46655543	0.69730803	0.04477344	0
cg00005112	16	69958840	0.3051751	0.07851058	0
cg00005164	19	35511522	0.23690963	0.08159295	0
cg00005166	16	3264442	0.81307422	0.02957944	0
cg00005215	18	61223377	0.25548298	0.08083604	0
cg00005297	4	3465367	0.76512924	0.03616195	0
cg00005306	16	30709566	0.06613142	0.08614121	0
cg00005390	16	2569281	0.466317	0.06795605	0
cg00005437	17	18010740	0.52817957	0.06267853	0
cg00005541	12	133009863	0.65097013	0.05018575	0
cg00005543	6	170151632	0.1540121	0.08422742	0
cg00005617	X	68059898	0.88401907	0.01908707	0
cg00005619	11	47608722	0.79810479	0.03167865	0
cg00005622	8	145180403	0.61301561	0.05433392	0
cg00005740	13	24079418	0.24315749	0.08168967	0
cg00005817	4	75168741	0.12722527	0.08522808	0
cg00005847	2	177029073	0.80992614	0.03002423	0
cg00005849	2	237071182	0.77102404	0.03537473	0
cg00005861	10	112068221	0.49924996	0.06523125	0
cg00006032	14	66974439	0.25651606	0.08079215	0
cg00006081	10	124908907	0.77091206	0.03538974	0
cg00006090	16	72206655	0.45098126	0.06915909	0
cg00006122	12	52463316	0.10260926	0.0852516	0
cg00006198	1	154476306	0.1657801	0.08392738	0
cg00006243	2	26726565	0.04114921	0.08586546	0
cg00006397	1	160336699	0.66222339	0.04890653	0
cg00006414	7	148822837	0.33757266	0.07675876	0
cg00006459	4	148635716	0.14103736	0.08493076	0
cg00006626	1	154127462	0.7365054	0.03989641	0
cg00006787	13	110533441	0.64549201	0.05080032	0
cg00006815	X	103810908	0.8940891	0.01752499	0
cg00006867	15	90066806	0.82212289	0.02829114	0
cg00006884	7	23637030	0.2016045	0.08286344	0
cg00006948	4	1768889	0.72117593	0.04183634	0
cg00007032	13	30002629	0.18516359	0.08337987	0
cg00007036	1	33742089	0.06026995	0.0861944	0
cg00007064	9	124974153	0.01812857	0.08736468	0
cg00007076	8	67342600	0.80583017	0.03060029	0
cg00007215	17	21416281	0.8539191	0.02364835	0
cg00007221	1	43999020	0.2005963	0.08289648	0
cg00007226	14	105781366	0.24395103	0.08131318	0
cg00007239	4	165877045	0.45903138	0.0685328	0
cg00007269	19	2945106	0.19923087	0.08330919	0
cg00007300	14	24521434	0.02797452	0.08637956	0
cg00007324	19	4047803	0.216021	0.08237128	0
cg00007326	19	13366046	0.33939795	0.07665452	0
cg00007420	6	99796732	0.86623446	0.02180164	0
cg00007426	2	240404782	0.2181634	0.082295	0
cg00007466	19	7585086	0.06988418	0.08566114	0
cg00007540	14	103609265	0.29581179	0.07961982	0
cg00007644	11	20623259	0.71026478	0.04319163	0
cg00007675	8	37606579	0.13031785	0.0847574	0
cg00007800	1	1838518	0.47033543	0.06763391	0
cg00007810	12	49113738	0.81989491	0.02860971	0
cg00007898	1	205180627	0.0948998	0.08622579	0
cg00007981	11	93862594	0.11814698	0.08499114	0
cg00007987	19	56156430	0.66069145	0.049082	0
cg00008004	1	153756119	0.06589813	0.08614344	0
cg00008033	19	52429980	0.76894604	0.03565294	0
cg00008036	1	179712091	0.77619333	0.03467931	0
cg00008188	14	69262694	0.11310298	0.08508035	0
cg00008345	2	232643843	0.15521697	0.08419783	0
cg00008387	16	50059011	0.10487423	0.08521628	0
cg00008446	1	156815774	0.55106476	0.06055368	0
cg00008452	12	99126269	0.00428317	0.08591535	0
cg00008488	5	175199915	0.69559074	0.04498085	0
cg00008493	14	93813777	0.1143921	0.08505798	0
cg00008544	5	179778527	0.59333344	0.05638403	0
cg00008564	6	27830391	0.09027689	0.08542806	0
cg00008612	13	60726243	0	0.08639258	0
cg00008621	14	62179983	0.24163718	0.08140608	0
cg00008629	9	115093661	0.82365372	0.02807175	0
cg00008647	1	207082900	0.71849225	0.04217165	0
cg00008665	3	43146780	0.47915762	0.06691659	0
cg00008671	10	86087961	0.60561434	0.05511293	0
cg00008695	8	960721	0.43423291	0.0704252	0
cg00008713	18	11980953	0.18855109	0.08327737	0
cg00008737	19	51021200	0.31138912	0.07849795	0
cg00008800	2	38710171	0.21088627	0.08363808	0
cg00008810	1	53924763	0	0.08590569	0
cg00008819	4	3257791	0.56674786	0.05923004	0
cg00008823	1	52344227	0.05717831	0.08576938	0
cg00008839	19	2269146	0.04889919	0.08582464	0
cg00008932	X	71498597	0.89922736	0.01672097	0
cg00008945	X	80377379	0.87735857	0.02011031	0
cg00008971	1	45966925	0.45417339	0.06915081	0
cg00009001	12	120151890	0	0.08590569	0
cg00009038	2	132152167	0.8019807	0.03113895	0
cg00009053	11	61283865	0.60674253	0.05499482	0
cg00009088	11	60930188	0.81233791	0.02968363	0
cg00009167	1	109656433	0.15820833	0.08412324	0
cg00009196	20	19954588	0.75425001	0.03759853	0
cg00009214	12	16064569	0	0.08639006	0
cg00009292	1	50882082	0.22618744	0.08456836	1
cg00009293	7	44151172	0.44282569	0.06978185	0
cg00009306	14	22989583	0.91520787	0.01419026	0
cg00009349	14	22674549	0.27981372	0.07975208	0
cg00009364	14	56586028	0.60293729	0.0553923	0
cg00009407	14	89290921	0.15672099	0.08416052	0
cg00009412	2	118572392	0.05700645	0.08577065	0
cg00009421	2	44065571	0.46710421	0.06789317	0
cg00009436	4	186402631	0.46014956	0.0684449	0
cg00009523	2	1165351	0.92702946	0.01228885	0
cg00009553	16	61854084	0.62392205	0.05332873	0
cg00009750	2	202730892	0	0.08590569	0
cg00009796	16	33318910	0.36670769	0.07502435	0
cg00009834	1	1347671	0.17313105	0.08372756	0
cg00009871	13	103532260	0.25703395	0.08077007	0
cg00009916	1	65613819	0.02116519	0.08592208	0
cg00009922	13	110867376	0.52156346	0.06327546	0
cg00009927	16	1157223	0.31180777	0.07816708	0
cg00009944	21	48017232	0.44086309	0.06992995	0
cg00009970	18	48723811	0	0.08639258	0
cg00010046	16	88729480	0.18225415	0.08346628	0
cg00010078	2	109967172	0.85730929	0.02314268	0
cg00010108	4	1615271	0.31863695	0.07780526	0
cg00010168	10	99258642	0.23354452	0.08172355	0
cg00010242	14	81580765	0.22943324	0.0818804	0
cg00010266	8	145734519	0.17254327	0.08451451	0
cg00010445	19	14089630	0.64893703	0.05056386	0
cg00010654	1	45476118	0.56433462	0.0592789	0
cg00010659	6	10723146	0.07516519	0.0856078	0
cg00010672	2	55281781	0.47454211	0.06752263	1
cg00010742	1	91182989	0.59044036	0.05667956	0
cg00010789	2	232321341	0.17965697	0.08354216	0
cg00010853	6	30653167	0.70689391	0.04360603	0
cg00010890	12	76406513	0.32102553	0.07767676	0
cg00010932	2	170680664	0.71833168	0.04219168	0
cg00010946	3	157819282	0.86455143	0.02211198	0
cg00010947	4	84377400	0	0.08590569	0
cg00010954	16	54620055	0.79061862	0.03280121	0
cg00010992	4	90032982	0.06655087	0.08613717	0
cg00011122	16	11439027	0.1091156	0.08514771	0
cg00011200	X	48380234	0.868894	0.02139929	0
cg00011203	1	9259066	0.68374746	0.04639692	0
cg00011225	2	219738314	0.67369955	0.04757874	0
cg00011239	2	20876220	0.5571251	0.05997538	0
cg00011247	8	64081001	0.11509668	0.08504562	0
cg00011284	16	53469344	0.00583346	0.08591805	0
cg00011346	2	213403859	0.71763968	0.04227791	0
cg00011350	12	49444296	0	0.08590569	0
cg00011459	16	8890425	0.28517485	0.07949914	0
cg00011460	4	40439822	0.05965893	0.08575047	0
cg00011482	14	37128790	0.50807068	0.0644687	0
cg00011513	1	152484386	0.6363188	0.05181745	0
cg00011564	16	3591728	0.26725919	0.08032449	0
cg00011578	19	46850432	0.19354168	0.08312267	0
cg00011605	16	85193529	0.15023151	0.08431862	0
cg00011616	17	75672423	0.17643227	0.08401556	0
cg00011717	1	5918462	0.17603106	0.0836461	0
cg00011740	16	49311903	0.87922556	0.01987448	0
cg00011754	3	14584788	0.20314767	0.08281251	0
cg00011856	2	217560946	0.21047066	0.08292722	0
cg00011861	14	103607265	0.75476982	0.03753037	0
cg00011891	X	153714660	0.8875793	0.01853686	0
cg00011924	17	8301192	0.73623071	0.04004269	0
cg00011994	6	30711904	0.12163371	0.08492684	0
cg00012036	17	73775612	0.24764589	0.08116287	0
cg00012123	5	667619	0.20460206	0.08276413	0
cg00012126	2	193061253	0.02541553	0.08591591	0
cg00012148	6	54172997	0.11500029	0.08504732	0
cg00012194	22	50720288	0.50057975	0.06511718	0
cg00012199	14	21151024	0	0.08590569	0
cg00012203	2	219082015	0.05262197	0.08580128	0
cg00012238	18	21718458	0.64767762	0.05055576	0
cg00012317	1	149370974	0.16448713	0.08396154	0
cg00012343	6	15556908	0	0.08590569	0
cg00012362	1	153599487	0.85931498	0.02284256	0
cg00012386	1	227922512	0.07569498	0.08604151	0
cg00012395	X	129472061	0.64568505	0.05077875	0
cg00012397	11	17756435	0.85041572	0.02416874	0
cg00012469	7	140771419	0.34254591	0.07647336	0
cg00012522	15	98503952	0.8453311	0.02492012	0
cg00012529	12	132896897	0.21037564	0.08256838	0
cg00012576	13	94568320	0.74488765	0.03892533	0
cg00012638	6	39280541	0.87896041	0.01986494	0
cg00012692	13	20805487	0.26229382	0.08054318	0
cg00012698	15	34158767	0.22668781	0.08198347	0
cg00012701	6	30434338	0.59264218	0.05645478	0
cg00012762	17	72744649	0.26196948	0.08055731	0
cg00012792	6	8064493	0.12227244	0.08491483	0
cg00012920	17	73911257	0.08206485	0.08553072	0
cg00012960	16	411011	0.1592778	0.08409619	0
cg00012992	14	61788345	0.09629738	0.08534526	0
cg00013006	11	4389856	0.19036488	0.08322165	0
cg00013015	6	33866316	0.06620487	0.0856954	0
cg00013196	8	88885254	0.05999089	0.08574786	0
cg00013301	4	72894733	0.39642426	0.07310012	0
cg00013349	1	77049380	0.4518941	0.06908866	0
cg00013369	1	192857594	0.67165191	0.04781737	0
cg00013374	7	100730520	0.06144539	0.08573619	0
cg00013409	1	38231980	0.47376395	0.06735678	0
cg00013410	17	60142592	0.02806078	0.0863793	0
cg00013441	12	123258908	0	0.08590569	0
cg00013451	8	23711589	0.76929485	0.0356063	0
cg00013475	2	71680721	0.58173556	0.05755978	0
cg00013540	7	74508806	0.07398802	0.08650614	0
cg00013543	6	32042658	0.10115803	0.08527376	0
cg00013569	17	80615692	0.04903244	0.08582385	0
cg00013618	22	22380839	0.57597965	0.05850067	0
cg00013655	16	629015	0.31181864	0.08809492	1
cg00013660	9	140068770	0.38142745	0.0740908	0
cg00013733	19	1423273	0.31630426	0.07792978	0
cg00013804	2	9358577	0.33927086	0.07695663	0
cg00013809	7	158249711	0.04977974	0.08627456	0
cg00013899	1	64992433	0.78319054	0.03373038	0
cg00013993	19	7533810	0.13025482	0.08475868	0
cg00014085	2	85581505	0.13382686	0.08468516	0
cg00014104	22	22220367	0.77819633	0.03450162	0
cg00014112	2	127413530	0.020962	0.0868747	0
cg00014118	1	1935561	0.76880073	0.03567237	0
cg00014152	X	48457128	0.08949571	0.08543834	0
cg00014168	1	6511878	0.53516323	0.06203999	0
cg00014194	9	137978763	0.84725152	0.02463687	0
cg00014203	17	7757969	0.26972248	0.0840473	1
cg00014260	8	10383071	0.60737112	0.05492891	0
cg00014272	19	2329227	0.05920501	0.08575401	0
cg00014285	2	200716175	0.02389756	0.08591848	0
cg00014289	11	124709875	0.11989385	0.08495919	0
cg00014301	2	3327027	0.07046968	0.08565547	0
cg00014333	8	20130023	0.55698097	0.05998921	0
cg00014377	7	101364176	0.84222891	0.02537628	0
cg00014445	1	44034053	0.25876067	0.08069613	0
cg00014484	12	131865279	0.91016765	0.01514457	0
cg00014561	16	56762906	0.74279428	0.03908844	0
cg00014638	10	94113651	0.47084938	0.0675925	0
cg00014665	8	142243060	0.04348815	0.08585425	0
cg00014667	13	113805721	0.6897858	0.04567805	0
cg00014733	22	29730659	0.10384262	0.08523248	0
cg00014748	6	58777304	0.2749705	0.07997621	0
cg00014752	5	132073447	0.15274705	0.08425822	0
cg00014754	8	143761811	0.46402508	0.0681385	0
cg00014786	7	6614945	0.13271902	0.0847082	0
cg00014806	19	2475658	0.04720176	0.08583448	0
cg00014830	17	77765733	0.60727502	0.05493899	0
cg00014837	12	6757257	0.16220267	0.08402118	0
cg00014900	1	44438411	0.05175214	0.08580696	0
cg00014986	17	79849735	0	0.08639258	0
cg00014996	18	158348	0.03513621	0.08588987	0
cg00014998	2	177014962	0.84129356	0.02551348	0
cg00015024	10	97803045	0.34494405	0.07633417	0
cg00015058	2	66652949	0.59473153	0.05624068	0
cg00015121	14	24024633	0.69330569	0.04525601	0
cg00015261	16	35029997	0.76561895	0.03619525	0
cg00015286	1	39112662	0.18034228	0.08352225	0
cg00015319	12	54500832	0.64931981	0.05037146	0
cg00015340	6	19086423	0.65334188	0.04991802	0
cg00015343	11	44786266	0.25652824	0.08079163	0
cg00015373	9	134247288	0.1339937	0.08468167	0
cg00015530	8	145052950	0.11561727	0.08503644	0
cg00015572	6	28479502	0.25973035	0.08099011	0
cg00015603	2	241069873	0.07407727	0.08561919	0
cg00015639	14	24554539	0.19621197	0.08303809	0
cg00015699	12	90313589	0.12408808	0.0848803	0
cg00015770	4	122302007	0.66143056	0.0489974	0
cg00015930	1	46921746	0.21251365	0.0824944	0
cg00016066	15	57210658	0.00803023	0.08592115	0
cg00016127	11	56310671	0	0.08738397	1
cg00016156	5	170815183	0	0.08590569	0
cg00016223	6	36515007	0	0.08590569	0
cg00016238	1	244374065	0.46758694	0.06785456	0
cg00016255	17	41133928	0.57919106	0.05781453	0
cg00016324	2	144223682	0.01617752	0.08592529	0
cg00016360	7	21582131	0.40540477	0.07248775	0
cg00016406	14	104643443	0.18395876	0.0837925	0
cg00016439	18	55018650	0.5427123	0.06133999	0
cg00016481	8	77768353	0.14777378	0.08437656	0
cg00016498	17	40307048	0.04676553	0.08583693	0
cg00016522	X	149737876	0.88303853	0.0192382	0
cg00016593	1	41483423	0.26721412	0.0803265	0
cg00016618	16	1705991	0.00827696	0.08592145	0
cg00016718	6	49405490	0.1456451	0.08442588	0
cg00016783	2	8936684	0.17618599	0.08402269	0
cg00016802	6	7339455	0.23259153	0.08176017	0
cg00016814	7	145875026	0	0.08639258	0
cg00016841	16	31499479	0.28744496	0.0793905	0
cg00016892	19	41948653	0.23228285	0.081772	0
cg00016913	17	27369892	0.73663276	0.03988012	0
cg00016934	X	40035961	0.79046496	0.03282241	0
cg00016968	1	113250448	0.43342506	0.07048501	0
cg00016996	1	2334022	0.08081087	0.0863055	0
cg00017002	6	28249251	0.08675432	0.08547355	0
cg00017033	14	60559007	0.16198576	0.08441575	0
cg00017059	2	45797255	0.10707989	0.08518102	0
cg00017062	15	70669548	0.68488942	0.04666639	1
cg00017121	17	38244555	0.08033675	0.08555081	0
cg00017157	1	167127353	0.88336009	0.01918866	0
cg00017188	17	38375747	0	0.08590569	0
cg00017203	8	145000033	0.32871947	0.07755611	0
cg00017221	1	149719536	0.67984754	0.04685776	0
cg00017271	17	76220743	0	0.08590569	0
cg00017362	8	19711803	0.11225476	0.08551246	0
cg00017363	10	8277523	0.2215141	0.08289055	0
cg00017429	14	98170160	0.2141153	0.08243844	0
cg00017437	1	2706335	0.78128202	0.03399007	0
cg00017441	19	18220973	0.04752525	0.08583265	0
cg00017461	22	30663316	0.28037264	0.08005089	0
cg00017475	9	136131707	0.41603789	0.07174417	0
cg00017489	7	153583318	0.8070637	0.03042712	0
cg00017546	1	28659475	0.21959339	0.08224364	0
cg00017601	8	27288039	0.19327614	0.08313101	0
cg00017639	15	85438982	0.71980461	0.04200784	0
cg00017826	2	30644955	0.77558068	0.03476198	0
cg00017842	2	119528421	0.78300741	0.03375533	0
cg00017931	6	157932180	0.75205207	0.03788621	0
cg00017970	1	26487737	0.76555322	0.03610553	0
cg00018010	17	20105626	0.07692817	0.0855889	0
cg00018024	10	134600848	0.1192574	0.08497089	0
cg00018044	18	19109496	0.12404227	0.08488118	0
cg00018103	1	29513749	0	0.08590569	0
cg00018128	2	162275746	0.5378897	0.06178834	0
cg00018181	7	101931734	0.8309578	0.02701918	0
cg00018184	1	153519850	0.5760286	0.05812954	0
cg00018198	2	65297247	0.79544833	0.032047	0
cg00018204	X	151128776	0.62953866	0.0525596	0
cg00018229	1	231113419	0.37724834	0.07463568	0
cg00018261	X	117957689	0.88246786	0.01932608	0
cg00018524	2	110370907	0.24732445	0.08117604	0
cg00018539	7	2632689	0.05712235	0.08576979	0
cg00018557	17	43238884	0.13442895	0.0854867	0
cg00018606	2	208989425	0.7969649	0.03183686	0
cg00018696	8	3046483	0.09731553	0.08533063	0
cg00018739	12	124459490	0.10554432	0.08520566	0
cg00018828	16	1245911	0.60471384	0.05520705	0
cg00018845	14	38067965	0.63309277	0.05217159	0
cg00018850	14	73066921	0.57678585	0.05805427	0
cg00018866	10	50343286	0.28414544	0.08052852	0
cg00018896	13	25671476	0.1271402	0.08482094	0
cg00019076	16	85670772	0.15663978	0.08416255	0
cg00019082	3	11057500	0.60617102	0.05505468	0
cg00019085	12	120933845	0.09194447	0.08627005	0
cg00019093	13	30424932	0.06547767	0.08570189	0
cg00019118	12	132851518	0.45776873	0.0686318	0
cg00019137	19	41103107	0.18267718	0.08345381	0
cg00019151	1	173470149	0.01769989	0.08592478	0
cg00019196	13	46426202	0.7307754	0.04062644	0
cg00019275	19	35249217	0.67983006	0.04685982	0
cg00019301	4	123843794	0.15080764	0.08430489	0
cg00019308	1	234906904	0.02503937	0.08591658	0
cg00019366	12	130623366	0.04707794	0.08583518	0
cg00019377	19	41035024	0.16045141	0.08406627	0
cg00019458	1	7887942	0.29563388	0.07899102	0
cg00019463	15	59279703	0	0.08590569	0
cg00019495	4	57547525	0.80760794	0.03035063	0
cg00019511	14	101201288	0.2822719	0.07963674	0
cg00019576	8	144337537	0.1449674	0.08444141	0
cg00019654	14	82148289	0.81983575	0.02861815	0
cg00019678	12	110154229	0.15317907	0.08424773	0
cg00019759	1	212687842	0.75177233	0.03792276	0
cg00019778	6	160390889	0.12842024	0.08479556	0
cg00019809	18	33647529	0	0.0868853	0
cg00019826	4	1554149	0.6086641	0.05479311	0
cg00019838	16	6571083	0.16570474	0.08392938	0
cg00019841	18	48256146	0.62311322	0.05325537	0
cg00019877	9	115773738	0.53220299	0.06231171	0
cg00019880	17	53832578	0.20894198	0.08292765	0
cg00019997	7	108025567	0.64677823	0.05095885	0
cg00020052	2	68546899	0.3576663	0.07557871	0
cg00020175	15	71124693	0.36103214	0.07537403	0
cg00020191	12	79258083	0.54465916	0.06115782	0
cg00020297	6	17600383	0	0.08590569	0
cg00020340	7	910388	0.19940272	0.08293537	0
cg00020348	7	142749542	0.48253713	0.06663814	0
cg00020352	6	111303252	0.07555741	0.08560364	0
cg00020390	7	100727888	0.22935207	0.08188346	0
cg00020405	5	65439520	0.66183771	0.04895075	0
cg00020419	6	43273548	0.14899024	0.08434802	0
cg00020446	12	124585444	0.39681295	0.07307391	0
cg00020474	1	8214963	0.7757461	0.03473966	0
cg00020533	6	35480916	0.39657191	0.07309017	0
cg00020622	2	144694680	0.08828544	0.0858858	0
cg00020649	15	28341562	0.35230474	0.07590058	0
cg00020720	1	84972482	0.06159155	0.085735	0
cg00020778	12	109825145	0.08249426	0.08552565	1
cg00020794	16	88824570	0.10974521	0.08513726	0
cg00020799	12	94565092	0.26064125	0.08061499	0
cg00020991	4	169930429	0.63513697	0.0519474	0
cg00021028	21	45209230	0.30617912	0.07940497	0
cg00021030	17	27225770	0.2883471	0.07934708	0
cg00021044	4	42316848	0.04028499	0.0863305	0
cg00021108	14	92980026	0.19104439	0.08320063	0
cg00021123	1	16945449	0.40962507	0.07219503	0
cg00021128	17	4871207	0	0.08590569	0
cg00021152	8	26367088	0	0.08590569	0
cg00021166	12	27676702	0.02206825	0.08592104	0
cg00021237	8	67525849	0.19129029	0.08356562	0
cg00021242	15	29773425	0.51543731	0.06382124	0
cg00021256	2	219848373	0.17512573	0.08367169	0
cg00021275	2	128142155	0.72212398	0.04171758	0
cg00021325	14	91294412	0.69323735	0.04526423	0
cg00021476	16	85660215	0.71644929	0.04254579	0
cg00021513	16	85214746	0.4216434	0.07134409	0
cg00021527	17	34136180	0	0.08590569	0
cg00021532	16	4324280	0.72165486	0.04189385	0
cg00021539	6	37225413	0	0.08590569	0
cg00021540	17	75084649	0.19074042	0.08321004	0
cg00021550	1	54209080	0.24312674	0.08169092	0
cg00021558	12	52262965	0.34887931	0.07610356	0
cg00021576	1	244211966	0.04513153	0.0858458	0
cg00021600	16	84003607	0.58163576	0.05848777	1
cg00021762	22	27832684	0.29183581	0.07917778	0
cg00021783	15	43398581	0.1611646	0.08404797	0
cg00021786	X	31090306	0.66814938	0.04822382	0
cg00021855	8	144690956	0.94425603	0.00947344	0
cg00021933	1	86082316	0.11919998	0.08497195	0
cg00021944	10	104005240	0.03804051	0.08587887	0
cg00021945	19	52430920	0.09698805	0.08619359	0
cg00021978	8	105476917	0.03753109	0.08588091	0
cg00022024	9	138800324	0.86168804	0.02296408	1
cg00022054	1	48177261	0.8002001	0.03164077	0
cg00022076	16	68293990	0.21771784	0.08231093	0
cg00022101	10	129079552	0.53781902	0.06199445	0
cg00022138	20	42085879	0.1118779	0.08510135	0
cg00022145	22	49452167	0.33678454	0.07680359	0
cg00022235	16	11764847	0.2047299	0.08275986	0
cg00022259	12	133385284	0.45727284	0.0686706	0
cg00022262	12	132959564	0.42257197	0.07127728	0
cg00022308	2	27851831	0.14805595	0.08436996	0
cg00022492	15	41055530	0.64041402	0.05136522	0
cg00022558	11	69590287	0.51619749	0.06375388	0
cg00022594	19	15512550	0.19811684	0.08297698	0
cg00022606	20	442445	0.21970184	0.08223973	0
cg00022633	13	26827877	0.0399639	0.08587078	0
cg00022642	1	231377610	0.05838058	0.08576035	0
cg00022688	10	114136011	0.02630463	0.08591421	0
cg00022858	4	55096616	0.26037395	0.08062656	0
cg00022866	11	64108440	0.82126209	0.02841433	0
cg00022871	17	43884358	0.59134093	0.05658773	0
cg00022900	8	94143534	0.71741	0.04230651	0
cg00022911	19	19372392	0.55913156	0.05978247	0
cg00022966	1	205747925	0.02509529	0.08591648	0
cg00022997	6	31650808	0.83162673	0.0272078	0
cg00023001	17	55938748	0.09079643	0.08542117	0
cg00023024	1	23521272	0.497989	0.06533913	0
cg00023132	3	69133948	0.12886993	0.08519444	0
cg00023154	1	44872463	0.237399	0.08157379	0
cg00023168	19	44669068	0.26623784	0.08036983	0
cg00023174	19	12202386	0.42182113	0.07133132	0
cg00023185	8	65489939	0.56060423	0.05964043	0
cg00023233	10	126077698	0.25380854	0.08090678	0
cg00023288	2	44223284	0.19155722	0.08431552	0
cg00023321	6	31511363	0.20186112	0.082855	0
cg00023351	12	79187938	0.02341186	0.08591921	0
cg00023411	2	72126422	0.49472123	0.06561739	0
cg00023415	X	48435152	0.43099692	0.07066408	0
cg00023464	13	111267667	0.70802928	0.04346668	0
cg00023492	1	19970710	0	0.08590569	0
cg00023507	6	33276465	0.83050894	0.02708414	0
cg00023673	16	86755632	0	0.08590569	0
cg00023695	15	75230594	0.20624996	0.08270886	0
cg00023702	1	114496771	0.10113333	0.08612742	0
cg00023726	1	2839935	0.57088602	0.05863799	0
cg00023750	16	29211284	0.18932296	0.08325373	0
cg00023808	7	101944556	0.21429925	0.08243199	0
cg00023919	11	66839191	0.803869	0.03112385	1
cg00024046	2	20398358	0.3219254	0.07762809	0
cg00024086	7	156814491	0.71128995	0.04318718	0
cg00024170	16	71894378	0.04081512	0.08632779	0
cg00024192	2	179828541	0.3600837	0.07543191	0
cg00024198	1	2443577	0.90566787	0.01570652	0
cg00024247	13	93744608	0.02342709	0.08591919	0
cg00024280	19	17501257	0.35297264	0.07644004	0
cg00024382	17	34058623	0.62637012	0.05290362	0
cg00024396	6	53214008	0.26746737	0.08031523	0
cg00024404	5	79552470	0.49527365	0.06557048	0
cg00024416	22	24240387	0.88239166	0.01933781	0
cg00024443	16	21569473	0.61813272	0.05378962	0
cg00024471	3	188692547	0.47433602	0.06731034	0
cg00024472	17	47573864	0.03151911	0.08731838	0
cg00024494	16	73096842	0.58944135	0.0569573	0
cg00024516	4	123506194	0.57332681	0.05839725	0
cg00024722	15	32163260	0.1425571	0.08449601	0
cg00024790	16	22385412	0.12825446	0.08479886	0
cg00024812	2	9564248	0.16147955	0.08403986	0
cg00024967	3	169377818	0.62279687	0.05328943	0
cg00024989	19	17902242	0.7539411	0.03763902	0
cg00025044	10	50716478	0.0342552	0.08589291	0
cg00025138	14	71275917	0.0130772	0.08592509	0
cg00025155	3	61379582	0.18402988	0.08341372	0
cg00025185	15	99550859	0.16074815	0.08405867	0
cg00025211	1	145588627	0.59105013	0.0566174	0
cg00025331	2	145147350	0.08811449	0.08545625	0
cg00025347	8	42359992	0.02554077	0.08591568	0
cg00025357	1	17577455	0.73233283	0.0404286	0
cg00025405	5	2135863	0.62525263	0.05302452	0
cg00025436	12	56660492	0	0.08590569	0
cg00025439	16	87856450	0.29064536	0.081858	1
cg00025496	17	1057343	0.18643136	0.08371704	0
cg00025591	21	48026043	0.563954	0.05931591	0
cg00025626	2	239049392	0.36929838	0.07514269	0
cg00025643	1	37904694	0.65013129	0.0502802	0
cg00025647	3	147077127	0.38321485	0.07397482	0
cg00025663	2	10827685	0.24222564	0.08138255	0
cg00025680	2	45180560	0.91689362	0.01392065	0
cg00025715	19	58597097	0.08885759	0.08544665	0
cg00025795	17	77983156	0.24213324	0.08138625	0
cg00025823	17	43909151	0.68347788	0.04642887	0
cg00025877	6	34164284	0.24392029	0.08131442	0
cg00025972	4	187762312	0.25735475	0.08075637	0
cg00025981	13	42031281	0.5589728	0.05979776	0
cg00025991	10	736625	0.58368606	0.05736372	0
cg00026030	21	34100439	0.23660633	0.08195281	0
cg00026033	12	56414490	0.78849039	0.03300583	0
cg00026075	3	172465746	0.36195526	0.07531755	0
cg00026104	16	85855299	0.04204356	0.08586129	0
cg00026119	12	124270439	0.10297991	0.08524588	0
cg00026141	3	191579258	0.70738466	0.04354583	0
cg00026186	X	48367230	0.89118839	0.01797681	0
cg00026222	1	2144244	0.21609892	0.08236852	0
cg00026230	16	30064606	0.07322237	0.08562799	0
cg00026290	4	10686554	0.78622034	0.03331679	0
cg00026327	17	79056183	0.35399128	0.07579988	0
cg00026346	15	42267275	0	0.08590569	0
cg00026362	6	43858741	0.63680474	0.05176394	0
cg00026374	6	35464536	0.06881266	0.08567136	0
cg00026375	6	30227813	0.2503748	0.0810503	0
cg00026412	10	62059894	0	0.08590569	0
cg00026455	16	90032736	0.071733	0.08564302	0
cg00026457	1	200116736	0.11807292	0.08540662	0
cg00026458	2	207633745	0.21343985	0.08246209	0
cg00026474	8	134585500	0.66328927	0.0487842	0
cg00026546	1	33354785	0.38442124	0.07389622	0
cg00026553	15	90562839	0.56556717	0.05915891	0
cg00026603	13	73141877	0.62157653	0.05342068	0
cg00026703	15	96870030	0.73298182	0.04034602	0
cg00026731	18	55254092	0.19722657	0.08300562	0
cg00026776	6	32278653	0	0.08590569	0
cg00026803	1	160055253	0.82726186	0.02762511	0
cg00026853	16	30934156	0	0.08590569	0
cg00026857	12	6619803	0.00985092	0.08640358	0
cg00026909	1	58089001	0.80966769	0.03006066	0
cg00026919	13	40226031	0	0.08590569	0
cg00026938	2	121363977	0.31028673	0.07855606	0
cg00026974	17	42298151	0	0.08590569	0
cg00027037	18	21977708	0.03320107	0.08778993	0
cg00027081	2	3325158	0.27116447	0.08014943	0
cg00027083	18	5543801	0.78087271	0.0341376	0
cg00027114	7	42740486	0.21091789	0.08254969	0
cg00027120	7	142880832	0.04788461	0.08583059	0
cg00027155	16	11099199	0.89733119	0.01701822	0
cg00027162	7	151087726	0.72588453	0.04124493	0
cg00027232	2	85547231	0.82131775	0.02840636	0
cg00027400	18	49866412	0.53789557	0.0617878	0
cg00027454	X	46740285	0.53625001	0.0625231	0
cg00027466	1	156269048	0.13534087	0.08505745	0
cg00027499	16	30759507	0.04544386	0.08584414	0
cg00027570	1	117306669	0.78430349	0.03357864	0
cg00027586	18	76148676	0.30761568	0.07869598	0
cg00027637	1	226900521	0.25588105	0.08081915	0
cg00027650	15	57510575	0.09086187	0.0854203	0
cg00027669	17	37382699	0.74859391	0.03833708	0
cg00027674	11	87908897	0.76487175	0.03619619	0
cg00027729	16	31285773	0.209067	0.08261327	0
cg00027745	7	1452678	0.05513881	0.08578411	0
cg00027990	19	18368368	0.2680684	0.08028844	0
cg00027995	15	39888093	0	0.08590569	0
cg00028013	15	74218697	0.79438875	0.03219357	0
cg00028014	2	201601406	0.79348573	0.03231833	0
cg00028022	1	246984573	0.8727922	0.02080726	0
cg00028034	20	30779307	0.51417821	0.06393259	0
cg00028056	2	220407171	0.65693732	0.04951024	0
cg00028135	3	114343673	0.73983372	0.03946968	0
cg00028184	1	222638644	0.65764506	0.0494297	0
cg00028211	2	45028802	0.56394581	0.0593167	0
cg00028232	4	1540469	0.30624737	0.07845557	0
cg00028251	6	119397402	0.19267658	0.08352165	0
cg00028299	8	59170968	0.07101951	0.08609226	0
cg00028308	12	54090754	0.23413191	0.08205023	1
cg00028318	6	29570739	0.14627398	0.08480926	0
cg00028336	4	186741788	0.59404587	0.05631103	0
cg00028338	4	1952723	0.18235012	0.08346345	0
cg00028429	15	101273479	0.73780454	0.03973008	0
cg00028431	8	125564372	0.10181664	0.08568744	0
cg00028455	6	126112406	0.27316524	0.08005869	0
cg00028487	19	53030711	0.02636665	0.08591409	0
cg00028507	1	2918106	0.65772683	0.04942039	0
cg00028515	3	187548756	0.29549974	0.07931477	0
cg00028598	15	27128633	0.44886002	0.06932221	0
cg00028636	12	6876321	0.22197077	0.08215745	0
cg00028677	15	55884658	0.05676446	0.08577243	0
cg00028678	2	131674175	0.84482919	0.02499404	0
cg00028749	13	103451644	0.182052	0.08347223	0
cg00028757	6	31848498	0.06949612	0.08566486	0
cg00028829	16	58768411	0.20323226	0.08317576	0
cg00028844	20	43938184	0.55830998	0.05986155	0
cg00028870	3	138634861	0.07687945	0.08602805	0
cg00028881	6	31632939	0.20840546	0.08263584	0
cg00028918	5	159200479	0	0.08590569	0
cg00028929	12	52908478	0.79635641	0.03192123	0
cg00028935	3	147114406	0.57542922	0.05818904	0
cg00028993	19	48247714	0	0.08590569	0
cg00029052	16	19566218	0.18384589	0.08379592	0
cg00029053	2	10830014	0.01330741	0.08592516	0
cg00029161	7	75268282	0.10056474	0.08528271	0
cg00029233	17	43227453	0.05654136	0.08577406	0
cg00029246	7	137223417	0.75206286	0.0378848	0
cg00029282	2	95941820	0.53371781	0.06217286	0
cg00029284	12	111731203	0.65878499	0.04929979	0
cg00029353	12	52241041	0.32735372	0.07733142	0
cg00029397	12	57940957	0.06941985	0.08566559	0
cg00029521	6	39272634	0.6234682	0.05321712	0
cg00029583	8	1443908	0.71907858	0.04209851	0
cg00029619	6	17760992	0.10096174	0.08527672	0
cg00029640	19	35770141	0.15508532	0.08420107	0
cg00029678	17	78354382	0	0.08590569	0
cg00029821	6	147374493	0	0.08590569	0
cg00029822	15	75871730	0.15645732	0.08495593	0
cg00029825	16	31500439	0.18980424	0.08323894	0
cg00029826	14	20801459	0.1227995	0.08490487	0
cg00029831	8	145653349	0	0.08590569	0
cg00029922	2	192030587	0.28968908	0.07928221	0
cg00029928	6	133080438	0.00169173	0.08590989	0
cg00029931	X	100645741	0.88920848	0.01828434	0
cg00029973	17	3501741	0.06469335	0.08660621	0
cg00029979	17	49027095	0.31989558	0.07773768	0
cg00030005	7	155129409	0.46082382	0.06839178	0
cg00030047	1	6268790	0.83685858	0.0261619	0
cg00030117	2	119980249	0.98409562	0.00351764	1
cg00030125	X	125299403	0.62602157	0.05294135	0
cg00030176	6	29760784	0.09661315	0.08534074	0
cg00030291	7	8302094	0	0.08639258	0
cg00030296	17	75318732	0.76918622	0.03562083	0
cg00030420	5	140683772	0.61054718	0.05459482	0
cg00030422	3	38080704	0.06211508	0.08573069	0
cg00030423	19	29704213	0.00189069	0.08591035	0
cg00030427	6	169562540	0.7420573	0.03918349	0
cg00030432	7	100028974	0.81281657	0.02961591	0
cg00030466	1	3147891	0.19670089	0.08302247	0
cg00030476	1	146642035	0.17056266	0.08379846	0
cg00030501	1	223181473	0.34997099	0.0760391	0
cg00030508	6	30139542	0.56493737	0.05922026	0
cg00030523	12	97885353	0.1490472	0.08474296	0
cg00030588	16	87100811	0.63336732	0.05214152	0
cg00030604	1	2379831	0.69593597	0.04493919	0
cg00030627	10	131811605	0.16433753	0.08396548	0
cg00030682	16	16175602	0	0.08639258	0
cg00030774	15	29432143	0.4463083	0.0697598	0
cg00030795	6	33422380	0.04372929	0.08631203	0
cg00030807	8	1786072	0.45171444	0.06910253	0
cg00030816	1	145507504	0.35956333	0.0754636	0
cg00030909	17	47112296	0.11976488	0.08537472	0
cg00031013	17	7757933	0.49123556	0.0659121	0
cg00031063	1	17303752	0.40657649	0.07293294	0
cg00031105	6	33166117	0.18724912	0.083317	0
cg00031162	17	7453377	0.70183958	0.04422361	0
cg00031165	7	87258360	0.62979439	0.05268967	0
cg00031187	12	31522997	0.31567355	0.07796328	0
cg00031235	X	49124819	0.84066911	0.02560499	0
cg00031256	6	2842255	0.58584568	0.05732351	0
cg00031277	4	101943443	0	0.08590569	0
cg00031303	3	195681400	0	0.08590569	0
cg00031340	16	81130212	0.10235324	0.08525554	0
cg00031346	6	168478519	0.59578258	0.05613268	0
cg00031402	10	73612154	0.02733312	0.08638139	0
cg00031443	19	7599076	0.38747188	0.07369631	0
cg00031456	1	109234919	0	0.08639258	0
cg00031476	2	28114244	0.03216289	0.08589959	0
cg00031491	6	31837439	0.22200948	0.08287197	1
cg00031556	12	11508049	0.31821164	0.07782804	0
cg00031663	19	10654640	0.02346482	0.08591914	0
cg00031708	7	23051361	0.92491884	0.01263016	0
cg00031722	8	57361263	0.08791008	0.08545887	0
cg00031759	13	32889534	0.30617749	0.07845916	0
cg00031779	18	56296243	0.22279486	0.08212733	0
cg00031896	12	122020205	0.56214359	0.05949155	0
cg00031967	7	43769114	0.08631869	0.08547903	0
cg00031973	7	47783848	0.68520456	0.04649227	0
cg00032036	19	7600417	0.15510786	0.08420052	0
cg00032192	19	12818196	0.07992522	0.08599229	0
cg00032205	8	98290372	0.7964482	0.0319085	0
cg00032227	17	72772512	0.059189	0.08575414	0
cg00032246	17	33913953	0	0.08590569	0
cg00032308	6	123107591	0.34026643	0.07660472	0
cg00032366	19	5692159	0.59562126	0.05614927	0
cg00032419	17	27895566	0.04521817	0.08676696	0
cg00032490	12	131402349	0.25764921	0.08074378	0
cg00032609	20	57606607	0.81546033	0.02924114	0
cg00032610	8	711064	0.00391427	0.08591464	0
cg00032643	1	3700680	0.68930417	0.04573563	0
cg00032664	3	125237438	0.06614143	0.08569597	0
cg00032666	X	149613398	0.799632	0.03155021	0
cg00032686	4	1005072	0.01853814	0.08639922	0
cg00032701	19	7911195	0.18927302	0.08400717	0
cg00032756	12	45268999	0.85564818	0.0233907	0
cg00032789	3	49377369	0.06608986	0.08569643	0
cg00032805	4	165304473	0.59070757	0.05665233	0
cg00032852	7	132767132	0.08802227	0.08545743	0
cg00032879	1	2304264	0.58723111	0.05700565	0
cg00032884	2	48540671	0.78968548	0.03284176	0
cg00032912	15	96887529	0.59863023	0.05583909	0
cg00032959	16	71326879	0.59294287	0.05642401	0
cg00033102	1	28561995	0.37423705	0.07455163	0
cg00033127	1	99127446	0.74635142	0.03862831	0
cg00033155	2	110925418	0.64468628	0.05089026	0
cg00033165	4	169952114	0.00052576	0.08639359	0
cg00033209	16	3511787	0.88027706	0.01966292	0
cg00033213	8	144399335	0.91931651	0.01353225	0
cg00033220	18	3451606	0	0.08590569	0
cg00033304	3	185302692	0.55651204	0.06003417	0
cg00033334	12	123877320	0.03582683	0.08588739	0
cg00033371	19	4956786	0.0613612	0.08573688	0
cg00033457	8	74884507	0.018555	0.08592431	0
cg00033490	7	87027887	0.01920902	0.08592386	0
cg00033516	4	38666773	0.49551089	0.06555032	0
cg00033533	9	35116375	0.17259105	0.08374256	0
cg00033551	16	4738568	0.58475199	0.05725629	0
cg00033584	3	44800749	0.2864209	0.07943962	0
cg00033643	7	134001901	0.05352182	0.08579527	0
cg00033666	15	96887043	0.63761913	0.05167418	0
cg00033668	12	15942561	0.33373623	0.07697592	0
cg00033703	15	63566255	0.13189396	0.08472522	0
cg00033773	19	12779366	0.10615515	0.0851959	0
cg00033806	8	143356113	0.12411792	0.08487973	0
cg00033834	10	135018844	0.46121599	0.06836085	0
cg00033877	13	113419845	0.72295873	0.04161288	0
cg00033909	7	9674902	0.56545463	0.05916988	0
cg00033915	19	7504569	0.25917494	0.08135434	0
cg00034003	16	88779146	0.67174389	0.04780667	0
cg00034019	6	42018228	0.12812862	0.08480137	0
cg00034039	9	74526266	0.13902327	0.08457419	0
cg00034076	8	85096037	0.55549861	0.06013122	0
cg00034101	1	40098595	0.6623155	0.04889597	0
cg00034130	11	3862931	0.03478266	0.08589111	0
cg00034154	19	10337163	0.12861303	0.08479171	1
cg00034336	2	8684126	0.68224805	0.04684526	0
cg00034376	2	64068959	0	0.08590569	0
cg00034407	6	62284299	0.09879256	0.08573456	0
cg00034416	1	155278724	0	0.08590569	0
cg00034433	1	224803837	0.25201057	0.08098219	0
cg00034468	1	229568077	0.57006384	0.05871884	0
cg00034555	19	14202331	0.05810027	0.08576248	0
cg00034556	1	566731	0.67725219	0.04716294	0
cg00034559	2	39892124	0.7017971	0.04422878	0
cg00034574	20	62397348	0.11959086	0.08496477	0
cg00034604	8	54787585	0.16096442	0.08405312	0
cg00034611	16	89229269	0.31702749	0.07789128	0
cg00034639	X	138529221	0.27859357	0.07980894	0
cg00034650	17	76987444	0.01256591	0.08592489	0
cg00034731	X	68348071	0.73738791	0.03978345	0
cg00034755	22	50918361	0.75360056	0.03768363	0
cg00034769	14	98444533	0.64278024	0.05110256	0
cg00034852	18	77712060	0.12637137	0.08483605	0
cg00035000	1	25255003	0.0932585	0.08538785	0
cg00035074	7	2701567	0.16276787	0.08400651	0
cg00035197	16	88962986	0.65956446	0.04935552	0
cg00035220	7	158197980	0.63884822	0.05153848	0
cg00035237	1	31538879	0.29234995	0.07915265	0
cg00035249	1	228270481	0.06149522	0.08618378	0
cg00035268	6	168225394	0.34192822	0.07650905	0
cg00035316	2	176993017	0.53364135	0.06217988	0
cg00035326	10	135208356	0.33847478	0.07670732	0
cg00035347	10	104953608	0.68951799	0.04571007	0
cg00035398	7	158656620	0.89685377	0.01709297	0
cg00035449	6	169539646	0.96012169	0.00683361	0
cg00035452	16	88018556	0.36860483	0.07490619	0
cg00035453	12	46122355	0	0.08590569	0
cg00035608	19	37288450	0.20298963	0.08281775	0
cg00035623	19	55919836	0.12356132	0.08489038	0
cg00035630	11	33036664	0.48990522	0.06602401	0
cg00035636	13	21900591	0.8973029	0.01702265	0
cg00035673	6	33287504	0.92484421	0.01264221	0
cg00035812	2	204193378	0.08678221	0.0854732	0
cg00035847	1	29557016	0.8531099	0.02376874	0
cg00035864	Y	8553009	0.85193268	0.03967528	1
cg00035889	4	38689910	0.02533838	0.08686021	0
cg00035923	7	1104035	0.1360378	0.08463853	0
cg00035937	7	91874085	0.43589579	0.07030172	0
cg00035945	4	75859212	0.06307226	0.0857227	0
cg00035969	1	112159097	0.10329012	0.08524108	0
cg00035980	13	113600332	0.11415542	0.08506211	0
cg00036011	6	26271718	0.14592079	0.08441954	0
cg00036110	1	40146660	0.67474334	0.04745681	0
cg00036115	12	69080592	0.02542228	0.0859159	0
cg00036119	16	7277833	0.79217245	0.0324995	0
cg00036137	19	56688439	0.39261211	0.07335573	0
cg00036258	16	4029218	0.0362795	0.08588572	0
cg00036263	1	245852353	0.28164403	0.0796663	0
cg00036299	16	10277505	0.31399739	0.07805197	0
cg00036324	10	134693667	0.7103034	0.04330929	0
cg00036328	12	123465816	0.06004978	0.0857474	0
cg00036347	1	151811923	0.70923201	0.04331881	0
cg00036369	3	63988378	0.07362429	0.08562387	0
cg00036386	2	74691992	0.01780077	0.08688119	0
cg00036408	17	79316841	0.66960389	0.0480553	0
cg00036440	16	3507875	0.25305453	0.08127774	0
cg00036570	2	234384319	0.45243993	0.06952821	0
cg00036585	6	164441131	0.54878374	0.06096418	0
cg00036588	20	35275710	0.23824439	0.08154059	0
cg00036599	1	150252074	0.09587266	0.08535131	0
cg00036614	7	47093842	0.18627232	0.08334654	0
cg00036664	4	185938303	0.61549228	0.05407106	0
cg00036723	17	32688878	0.89094253	0.01801503	0
cg00036732	10	102767507	0.64240592	0.05114418	0
cg00036788	4	54974682	0.74948147	0.03822156	0
cg00036871	2	220436894	0.67189846	0.04778868	0
cg00036976	16	85343281	0.78777199	0.0331933	0
cg00037013	2	219722536	0.63046772	0.05245839	0
cg00037056	4	956607	0.06878833	0.08567159	0
cg00037058	2	178977341	0	0.08590569	0
cg00037072	1	25573940	0	0.08590569	0
cg00037117	X	44730718	0.5075113	0.06451747	0
cg00037153	3	128216699	0.06468298	0.08570888	0
cg00037186	16	66959402	0.16984853	0.08381797	0
cg00037223	16	29821824	0.36652164	0.07503591	0
cg00037314	19	14274039	0.16980078	0.08381927	0
cg00037388	2	54951307	0.24205274	0.08138947	0
cg00037400	16	89642613	0.27546909	0.07995333	0
cg00037406	19	835147	0.69175704	0.04544197	0
cg00037441	6	117198428	0.68300384	0.046485	0
cg00037450	21	45527029	0.04345452	0.08677534	0
cg00037457	17	59531744	0.58727544	0.05700115	0
cg00037681	12	47610371	0.00616152	0.08591856	0
cg00037763	18	42281763	0.28200288	0.07964941	0
cg00037856	3	127633627	0.58822992	0.05690435	0
cg00037930	13	113445870	0	0.08590569	0
cg00037940	3	138479285	0.07785293	0.08557877	0
cg00037952	10	104535276	0.06504927	0.08570567	0
cg00038020	1	223575793	0.55750883	0.05993854	0
cg00038131	1	145213338	0.07094367	0.08565083	0
cg00038167	19	7598438	0.39126277	0.07344559	0
cg00038233	11	123899065	0.09962021	0.08529683	0
cg00038239	17	42090466	0.12323458	0.08530774	1
cg00038298	3	49235033	0.20498548	0.08275131	0
cg00038342	2	1651130	0.15684087	0.08415753	0
cg00038436	16	4323541	0.19591191	0.08304766	0
cg00038446	1	172635668	0.7056445	0.04375912	0
cg00038584	19	17933300	0.13004476	0.08476293	0
cg00038665	4	128798826	0.04662973	0.08583769	0
cg00038675	1	152853543	0.77143644	0.03531943	0
cg00038711	8	22014499	0.45961761	0.06848674	0
cg00038736	19	38877134	0.81458683	0.0293651	0
cg00038857	17	32645753	0.39743058	0.07303221	0
cg00038877	1	227172604	0.36662517	0.07531065	0
cg00039016	16	87421584	0.10963479	0.0851391	0
cg00039044	4	83351858	0.26682038	0.08034399	0
cg00039057	22	30162510	0.76913706	0.0356274	0
cg00039070	7	133167057	0.04321809	0.0858556	0
cg00039129	6	166100251	0.28910586	0.07931044	0
cg00039147	17	35194628	0.75752875	0.0371678	0
cg00039176	5	140753076	0.80832202	0.03025019	0
cg00039177	6	33385850	0.08282766	0.08552168	0
cg00039326	1	36615845	0.45284959	0.06901477	0
cg00039385	19	4558558	0.77395543	0.03498096	0
cg00039441	2	176957473	0.35626422	0.07773978	1
cg00039463	16	3931489	0.76808085	0.03586596	0
cg00039478	16	2347504	0.14270099	0.08449277	0
cg00039480	17	19620267	0.54117739	0.06148314	0
cg00039489	16	24712522	0.59668319	0.05621275	0
cg00039505	16	85855180	0.08625094	0.08591284	0
cg00039564	7	27780592	0	0.08639258	0
cg00039627	2	239143216	0.27813889	0.07983006	0
cg00039793	10	120925308	0	0.08590569	0
cg00039794	2	109403368	0.15942264	0.08409251	0
cg00039801	17	77788884	0.13806079	0.0845951	0
cg00039864	5	177950666	0.65356174	0.04989315	0
cg00039936	19	50267881	0.15948643	0.08409089	0
cg00039960	17	7142925	0.07942349	0.08556122	0
cg00040007	15	41222276	0.62078677	0.05350547	0
cg00040008	4	166128394	0.03808034	0.08587871	0
cg00040013	1	249168473	0	0.08639258	1
cg00040016	17	57833286	0.12389528	0.084884	0
cg00040027	2	172747482	0.02954558	0.08590687	0
cg00040047	2	162021002	0.17000343	0.08381374	0
cg00040067	1	33365703	0.72633516	0.04130356	0
cg00040103	2	46040236	0.7979677	0.03178229	0
cg00040268	7	27152899	0.14587904	0.0844205	0
cg00040312	12	54424679	0.72645679	0.04128817	0
cg00040322	2	11240641	0.62181915	0.05339461	0
cg00040367	1	169337476	0.03324794	0.08589623	0
cg00040380	1	153963107	0.04185666	0.08632233	0
cg00040411	6	164393165	0.58524302	0.05720673	0
cg00040419	X	13670660	0.80744129	0.03037405	0
cg00040423	6	30293951	0.09606307	0.0853486	0
cg00040426	9	138413253	0.73902363	0.03957372	0
cg00040427	19	14044197	0.51854384	0.06354531	0
cg00040446	1	40367965	0.00924233	0.08592251	0
cg00040455	X	30326676	0.88709383	0.01865892	0
cg00040466	6	168918597	0.84253093	0.02533194	0
cg00040486	8	123790743	0.08680123	0.08547296	0
cg00040530	2	242835364	0.13957841	0.08496375	0
cg00040566	10	131637099	0.15500861	0.08499345	0
cg00040569	19	44438813	0.09760928	0.08532637	0
cg00040575	22	18506180	0.57548476	0.05818353	0
cg00040588	1	1290712	0.7013253	0.04428619	0
cg00040590	22	17897985	0.92615009	0.01243115	0
cg00040646	12	69979077	0.80078168	0.0313896	0
cg00040708	3	49838627	0.27546229	0.07995364	0
cg00040749	2	62556079	0.84560317	0.02488003	0
cg00040837	1	236081097	0.63363149	0.05226878	0
cg00040861	19	2328391	0.08463242	0.0854999	0
cg00040862	2	1416889	0.10254384	0.08525261	0
cg00040873	16	2009157	0.63778668	0.05165569	0
cg00040923	X	100806880	0.80812679	0.03027766	0
cg00040945	15	83680531	0.07175439	0.08564281	0
cg00040986	1	156956639	0.68645244	0.04620855	0
cg00041014	1	52498044	0.67356291	0.04759468	0
cg00041047	19	49828629	0.28166116	0.0796655	0
cg00041084	5	64398983	0.26912254	0.0802413	0
cg00041270	4	26016797	0.66169612	0.04896697	0
cg00041311	16	48402112	0.87181823	0.02095543	0
cg00041328	17	3749806	0.2217731	0.08216465	0
cg00041368	18	3879131	0.06935688	0.08566619	0
cg00041401	1	114414408	0.0736011	0.08562411	0
cg00041467	2	122494276	0.05114321	0.08581085	0
cg00041564	17	9809187	0.67481123	0.04744887	0
cg00041575	11	2322741	0.71547751	0.0425468	0
cg00041599	5	176240038	0.45441758	0.06889316	0
cg00041636	15	78953682	0.38745987	0.0736971	0
cg00041641	1	151024614	0.43626982	0.07027388	0
cg00041666	6	152702330	0.54162781	0.06144117	0
cg00041759	11	66024941	0	0.08590569	0
cg00041865	5	14904423	0.01045079	0.0859236	0
cg00041872	1	46632690	0.31516066	0.07799047	0
cg00041873	7	99138983	0.15448284	0.08421589	0
cg00041898	8	143358426	0.17103343	0.08378555	0
cg00041901	6	109703809	0.17649314	0.08363298	0
cg00041989	17	55828038	0.78433024	0.03357499	0
cg00042059	2	55087588	0.18795054	0.08329569	0
cg00042081	6	127475733	0.16275624	0.08400681	0
cg00042144	1	209958035	0.05593782	0.08622983	0
cg00042156	10	42970842	0.59077626	0.05664532	0
cg00042186	2	47748839	0.69467199	0.04509159	0
cg00042208	5	173044350	0.25301393	0.08094018	0
cg00042246	5	139493490	0.27127914	0.08047393	0
cg00042254	1	46019963	0	0.08590569	0
cg00042263	2	118503396	0.70877504	0.04337502	0
cg00042325	7	150104655	0.61904166	0.05369245	0
cg00042335	10	70587154	0.17713917	0.08361458	0
cg00042341	2	28789985	0.19794553	0.0829825	0
cg00042356	1	8021962	0	0.0868853	0
cg00042409	3	113232968	0.78581262	0.03337254	0
cg00042478	5	14710790	0.02083386	0.08592243	0
cg00042568	3	14987939	0.7113492	0.04305788	0
cg00042611	16	57760115	0.12491928	0.0848643	0
cg00042657	1	171753628	0.13019781	0.08475983	0
cg00042683	15	45487475	0	0.08590569	0
cg00042837	17	37028650	0.37305551	0.07462648	0
cg00042874	17	40830166	0.30273349	0.07863506	0
cg00042882	7	100796809	0.49458507	0.06562894	0
cg00042914	18	24446311	0.4062474	0.07242956	0
cg00043004	16	2030892	0.70039801	0.04452566	0
cg00043005	19	2227429	0.33554297	0.07687398	0
cg00043043	7	92154718	0.19328181	0.08313083	0
cg00043076	4	8443777	0.29767152	0.07920576	0
cg00043080	19	40853155	0.05600808	0.08622929	0
cg00043095	2	223289277	0.83955196	0.02576853	0
cg00043284	17	77955342	0.19971814	0.08292512	0
cg00043324	1	247195817	0.01489357	0.08592541	0
cg00043364	5	133916105	0.22702129	0.08197102	0
cg00043371	17	71188425	0.24760039	0.08116473	0
cg00043379	11	69634240	0.46071862	0.06840007	0
cg00043444	6	134384706	0.17182381	0.08376379	0
cg00043510	1	235814134	0.25810097	0.08072444	0
cg00043524	6	169951954	0.13651975	0.08462825	0
cg00043564	7	101005832	0.60692179	0.05497603	0
cg00043591	7	156874860	0.68075592	0.04675066	0
cg00043599	1	45274600	0.58883287	0.05701943	0
cg00043788	20	25062754	0.75334322	0.03782107	0
cg00043790	1	6093972	0.3811141	0.07411108	0
cg00043792	10	26219304	0.55203672	0.0608496	0
cg00043800	2	74612144	0.76048125	0.03677829	0
cg00043819	4	185942529	0.6216186	0.05341616	0
cg00043949	6	169900951	0.08153077	0.08553699	0
cg00044050	16	11439710	0.29880865	0.07914835	0
cg00044097	2	106055153	0.68694169	0.04615009	0
cg00044107	6	75795067	0.54103852	0.06169416	0
cg00044170	12	2986348	0	0.08590569	0
cg00044245	6	94128889	0.72913055	0.04083492	0
cg00044289	12	121019603	0	0.08590569	0
cg00044299	18	24126361	0.07513583	0.08604778	0
cg00044318	19	34988751	0.17537021	0.08366479	0
cg00044354	1	67389884	0.82078825	0.02848208	0
cg00044372	16	85070825	0.38700429	0.07372706	0
cg00044463	1	184006933	0	0.08639258	0
cg00044466	16	15238525	0.70399119	0.04396127	0
cg00044501	12	48719777	0.08107656	0.08554227	0
cg00044505	8	48649086	0.82921465	0.02734255	0
cg00044665	16	66400411	0.85153314	0.024003	0
cg00044729	22	40290976	0.77831972	0.03439186	0
cg00044796	1	146552390	0.86570566	0.02188149	0
cg00044871	13	25945811	0.74388704	0.03894733	0
cg00044950	6	31855393	0.03791106	0.0858794	0
cg00044995	19	408683	0.53837643	0.06194259	0
cg00045061	8	59571437	0.11752316	0.08541687	0
cg00045070	1	55504649	0.88425241	0.01905107	0
cg00045114	1	172674159	0.63485163	0.05197874	0
cg00045118	8	93076177	0.67466154	0.04774391	0
cg00045190	6	33216612	0.08699972	0.08590297	0
cg00045227	11	56467944	0.84497967	0.02497188	0
cg00045275	1	43389643	0.11302924	0.08508162	0
cg00045303	21	37432620	0.02074823	0.08592252	0
cg00045439	4	107238125	0.33729923	0.07677432	0
cg00045515	20	35723332	0.77136479	0.03532904	0
cg00045532	12	38493714	0.20649398	0.08270063	0
cg00045607	1	161039690	0.16012311	0.08407467	0
cg00045689	1	236017185	0.4306225	0.0706916	0
cg00045690	6	32825897	0.38920606	0.07358193	0
cg00045748	22	42908796	0.25146003	0.08100516	0
cg00045753	9	123630545	0.11811996	0.08499163	0
cg00045762	5	167181762	0.44662663	0.06949308	0
cg00045787	16	69318027	0.12345327	0.08489244	0
cg00045900	8	144892464	0.15372736	0.084628	0
cg00045902	10	134222218	0.76262774	0.03649414	0
cg00045910	10	23466070	0.80955857	0.03007604	0
cg00046018	1	202318086	0.08630507	0.0854792	0
cg00046021	7	100858451	0.09662346	0.08576737	0
cg00046026	20	61950761	0.58424846	0.05730706	0
cg00046041	16	21531503	0	0.08590569	0
cg00046099	X	54556443	0.88665133	0.01868049	0
cg00046105	1	233112527	0.012099	0.08592467	0
cg00046156	5	2109785	0.71607315	0.04247281	0
cg00046336	2	118617230	0.79869557	0.03159656	0
cg00046410	1	35581062	0.01904361	0.08592398	0
cg00046499	3	154146183	0.75242877	0.03783696	0
cg00046537	5	134210707	0.42860441	0.07109041	0
cg00046560	15	101835624	0.1437876	0.08446826	0
cg00046623	8	52320263	0.09463385	0.08536878	0
cg00046625	1	66258760	0.75268682	0.03780322	0
cg00046744	12	12418545	0.77607987	0.03469462	0
cg00046802	9	130460675	0.14281289	0.08449026	0
cg00046815	12	75723857	0.06957582	0.0856641	0
cg00046899	13	97777690	0.79378331	0.03227723	0
cg00046913	16	1877150	0.20295986	0.08281873	0
cg00046991	17	30906423	0.46886704	0.06775196	0
cg00047050	11	107879431	0.32760299	0.07731767	0
cg00047052	4	189578842	0.19365385	0.08311914	0
cg00047079	13	79188975	0.40583465	0.07245808	0
cg00047147	6	32922346	0.03397027	0.08589387	0
cg00047162	18	15000434	0.68847736	0.04583438	0
cg00047185	19	54196849	0.37174124	0.07470944	0
cg00047287	22	51016899	0.70213363	0.04431379	0
cg00047338	17	79414734	0.60377799	0.05530471	0
cg00047469	9	116172568	0.10241909	0.08525452	0
cg00047501	2	201680860	0.06302928	0.08572306	0
cg00047532	6	42882406	0.67604595	0.04730437	0
cg00047553	6	33090304	0.80103193	0.03127131	0
cg00047683	16	72034122	0.33252139	0.07704414	0
cg00047694	16	86377053	0.82057409	0.02851269	0
cg00047753	17	8244936	0.20178413	0.08322438	0
cg00047815	22	45311501	0.06563306	0.08570051	0
cg00047843	12	83321412	0.32961376	0.07720636	0
cg00047844	17	77752442	0.21388945	0.08244636	0
cg00048178	6	13488257	0.14471207	0.08444725	0
cg00048370	6	164506939	0.80339208	0.03102405	0
cg00048381	1	154587507	0.60611842	0.05506019	0
cg00048436	5	32709071	0.49656482	0.06546064	0
cg00048697	4	56459255	0.72908853	0.04084024	0
cg00048705	6	170563326	0.77715815	0.03464249	0
cg00048743	5	140782367	0.61509745	0.05427753	0
cg00048746	17	42976844	0.08539876	0.08549047	0
cg00048759	7	99775422	0.53550023	0.06200896	0
cg00048832	5	161274631	0.28775699	0.0793755	0
cg00048838	6	27806471	0.04562347	0.08584318	0
cg00049033	16	49317080	0.45807348	0.06908428	0
cg00049047	5	37838425	0.67835018	0.04703398	0
cg00049102	13	72420299	0	0.08590569	0
cg00049156	1	93643903	0.43552548	0.07032926	0
cg00049253	1	231473541	0.18309924	0.08344133	0
cg00049286	2	120436657	0.04799349	0.08628629	0
cg00049323	5	472564	0.7780764	0.03451791	0
cg00049330	18	59854195	0.25968169	0.08065647	0
cg00049380	16	84166874	0.0819256	0.08596793	0
cg00049382	13	34250985	0.70445009	0.04390521	0
cg00049400	1	119575742	0.08894378	0.08587689	0
cg00049411	17	43210103	0.24050196	0.08179725	0
cg00049440	9	73026643	0.67248276	0.04772063	0
cg00049475	10	29923736	0	0.08590569	0
cg00049502	12	112280971	0.48055601	0.06680161	0
cg00049595	6	41650636	0.86815163	0.02151173	0
cg00049616	13	100308186	0.12817623	0.08480042	0
cg00049664	16	66613334	0.83645284	0.02622104	0
cg00049691	1	149862133	0.14550576	0.08442908	0
cg00049709	1	3057810	0.21388949	0.08280661	0
cg00049718	1	115300559	0	0.08590569	0
cg00049729	5	55776345	0.71913537	0.04209142	0
cg00049868	2	11245407	0.21777097	0.08230903	0
cg00049883	16	5554273	0.64161998	0.05123148	0
cg00049892	6	132162773	0.51346534	0.0639955	0
cg00049894	7	156761024	0.15024713	0.08431825	0
cg00049947	7	5821313	0.15779266	0.0841337	0
cg00049973	17	58603597	0.0853758	0.08549076	0
cg00050133	4	178167583	0.39860159	0.07295297	0
cg00050152	5	180479829	0.63044459	0.05246091	0
cg00050224	17	78327956	0.14873345	0.08435407	0
cg00050247	6	33216585	0.12346084	0.0848923	0
cg00050250	2	135604452	0.22508729	0.08204294	0
cg00050271	16	81743881	0.20305706	0.08281551	0
cg00050289	17	62550868	0.55719848	0.06015902	0
cg00050294	1	2886818	0.17583154	0.08365175	0
cg00050312	17	64299065	0.05621911	0.0857764	0
cg00050336	4	15377965	0.66870535	0.04815945	0
cg00050375	6	43404828	0.35165168	0.07593944	0
cg00050402	7	55073022	0.8670579	0.0216772	0
cg00050482	16	73207213	0.11059738	0.085123	0
cg00050496	12	110211701	0.53422651	0.06212614	0
cg00050555	16	2587651	0.66497253	0.04859059	0
cg00050590	18	61637441	0	0.08590569	0
cg00050618	16	27414418	0.65267156	0.04999379	0
cg00050654	4	4576493	0.37192129	0.0746981	0
cg00050692	2	25524877	0.57256747	0.05865594	0
cg00050792	13	110804727	0.6817104	0.04663797	0
cg00050872	7	128092224	0.27109318	0.08290411	1
cg00050873	Y	9363356	0.96261724	0.0103794	1
cg00050938	3	50296100	0.21752934	0.08231766	0
cg00050984	2	210288967	0.50867169	0.06441623	0
cg00051068	20	10655610	0.53336308	0.06220541	0
cg00051154	2	237079099	0.92076153	0.01330011	0
cg00051179	5	161274695	0.48013996	0.06683586	0
cg00051307	5	72524193	0.20031437	0.08290569	0
cg00051371	7	75442678	0.71270501	0.04289037	0
cg00051483	7	150211811	0.13672813	0.08462379	0
cg00051510	6	41338082	0.17673577	0.08362608	0
cg00051546	2	233388901	0.02036301	0.08639663	0
cg00051590	6	31759486	0.06415502	0.08571346	0
cg00051595	6	31789985	0.11666308	0.08501785	0
cg00051623	11	104907029	0.06751312	0.08568349	0
cg00051662	10	96521086	0.4371196	0.07021053	0
cg00051704	22	21353809	0.03104428	0.0863698	0
cg00051782	3	193859210	0.11284938	0.08508472	0
cg00051818	7	66367658	0.17715766	0.08361405	0
cg00051952	X	153605299	0.79615492	0.03194914	0
cg00051979	10	95462161	0.25412956	0.08089326	0
cg00052046	20	3213682	0.79756866	0.03175309	0
cg00052246	3	71106252	0.21669474	0.08343643	0
cg00052290	10	89578072	0.2391167	0.0815062	0
cg00052385	8	134580580	0.65052272	0.05038484	0
cg00052422	3	41240987	0.09791668	0.0853219	0
cg00052433	16	87447278	0.12892715	0.08519326	0
cg00052482	1	151226139	0.11493976	0.08546435	0
cg00052550	2	238969457	0	0.08639258	0
cg00052561	19	11708537	0	0.08771963	1
cg00052578	3	132843565	0.21728286	0.08268486	0
cg00052588	16	89672139	0.52671866	0.06281101	0
cg00052626	1	15850842	0.14511299	0.08597785	1
cg00052665	17	9941095	0.29038249	0.07924857	0
cg00052684	6	35694245	0.57202532	0.05852575	0
cg00052772	6	33245804	0.55329717	0.06034141	0
cg00052853	3	107645034	0.09030758	0.08542766	0
cg00052903	12	11422897	0.16161784	0.0840363	0
cg00052932	2	190539778	0.60860768	0.05479905	0
cg00052964	2	85135823	0.65613291	0.04960167	0
cg00053010	17	46089788	0.07923986	0.08556329	0
cg00053063	2	134191960	0.40115337	0.07277943	0
cg00053073	19	18337107	0.32448639	0.07748877	0
cg00053086	1	233119296	0.01347271	0.08592521	0
cg00053135	6	167032403	0.39573705	0.07314639	0
cg00053261	7	53103214	0.29902133	0.07882229	0
cg00053292	17	61678300	0.11660874	0.08501882	0
cg00053361	8	127250180	0	0.08590569	0
cg00053373	17	7554827	0.3421218	0.07679127	0
cg00053393	4	183064388	0.43510324	0.07036063	0
cg00053507	13	42623481	0.24000439	0.08147107	0
cg00053536	1	17291209	0.05679828	0.08577218	0
cg00053647	7	6866072	0.30399586	0.07857083	0
cg00053661	2	204103685	0.23152608	0.08215166	0
cg00053728	2	3464167	0.24798545	0.08114893	0
cg00053755	5	139728711	0.26803412	0.08095664	0
cg00053769	16	58783589	0.15687901	0.08415658	0
cg00053851	1	226270442	0.61005174	0.05464705	0
cg00053870	2	239040304	0.4073002	0.07235667	0
cg00053916	8	37457329	0.49208164	0.06584076	0
cg00053927	13	113699014	0.69777176	0.04471734	0
cg00054173	21	34542436	0.2166102	0.08306052	0
cg00054197	5	171765750	0.3869031	0.07400489	0
cg00054210	8	65711644	0.74695639	0.03854983	0
cg00054243	1	53190312	0.79303083	0.03238112	0
cg00054248	17	74303798	0.19814264	0.08297615	0
cg00054301	16	67237548	0.18430685	0.08340547	0
cg00054352	13	114891672	0.64674971	0.05065969	0
cg00054408	19	3275609	0.07951922	0.08556013	0
cg00054409	6	31347802	0.51870356	0.06395021	0
cg00054472	3	9852352	0.76845614	0.03571842	0
cg00054496	16	10855688	0.10683656	0.08518495	0
cg00054511	12	53835377	0	0.08639258	0
cg00054525	16	88717587	0.13469721	0.0850714	0
cg00054572	13	41347606	0	0.0868853	0
cg00054639	2	211698619	0.53570777	0.06239315	0
cg00054692	7	23338750	0.01144335	0.08640377	0
cg00054702	5	135528543	0.61991035	0.05359944	0
cg00054706	2	68289972	0.10275822	0.0852493	0
cg00054741	19	54201247	0.06942936	0.0856655	0
cg00054771	2	175202397	0.23558503	0.0816446	0
cg00054774	21	43373079	0.78857558	0.03299414	0
cg00054791	17	46985412	0.06618282	0.0856956	0
cg00054890	7	98632054	0.08206598	0.08553071	0
cg00054971	10	129796937	0.1016368	0.08526649	0
cg00055052	16	4409748	0.42056822	0.07142126	0
cg00055073	2	43398118	0.56115877	0.05958685	0
cg00055233	9	5339677	0.7858975	0.03336093	0
cg00055292	7	4846846	0.44182769	0.06985724	0
cg00055341	2	200446845	0.767097	0.03589985	0
cg00055359	2	134023210	0.74389264	0.0389466	0
cg00055434	1	2415344	0.47623052	0.06956101	1
cg00055462	13	99023894	0	0.08590569	0
cg00055510	2	208907911	0.07966918	0.08555843	0
cg00055529	17	37123835	0.83175802	0.02690329	0
cg00055555	10	29011001	0.45924124	0.06851632	0
cg00055557	20	53092474	0.71996681	0.04198758	0
cg00055603	1	48508839	0.7717589	0.03527616	0
cg00055617	17	80273685	0.42127869	0.07137029	0
cg00055679	13	79170430	0.56317626	0.05939143	0
cg00055726	9	136445425	0.44473895	0.06963681	0
cg00055764	12	130961718	0.13364028	0.08468905	0
cg00055771	5	144510462	0.61967558	0.05362459	0
cg00055811	1	8543012	0.14622535	0.08441252	0
cg00055848	2	62422984	0.1558243	0.08418281	0
cg00055881	1	6153073	0.25625375	0.08114088	0
cg00055981	9	139228737	0.37601933	0.07443826	0
cg00055986	5	2537520	0.82420298	0.02806636	0
cg00056002	16	88933996	0.33504408	0.07690218	0
cg00056066	10	25010738	0.86601795	0.02183434	0
cg00056074	2	131485150	0.17959979	0.08354382	0
cg00056202	8	9791350	0.83994087	0.02575802	0
cg00056257	3	6901652	0.81281863	0.02961562	0
cg00056268	3	75831181	0.17139345	0.08377565	0
cg00056433	1	161391807	0.88011728	0.01968745	0
cg00056489	12	111856652	0	0.08590569	0
cg00056497	10	134785521	0.8748617	0.02049186	0
cg00056541	6	164288623	0.7490685	0.03827533	0
cg00056578	12	118406033	0.87468665	0.02051857	0
cg00056624	3	37902229	0.27764466	0.07985297	0
cg00056628	17	79981271	0.1094871	0.08514155	0
cg00056676	5	101631668	0.36830442	0.07492494	0
cg00056719	12	53845867	0.05032799	0.08581596	0
cg00056754	1	167063958	0.60747872	0.05491762	0
cg00056767	13	44453183	0.13578331	0.08464394	0
cg00056985	9	104249490	0.61459817	0.05416608	0
cg00057092	15	37030160	0.06781754	0.0861248	0
cg00057114	1	6344362	0.19793602	0.08298281	0
cg00057208	2	219578149	0	0.08590569	0
cg00057231	3	48631958	0.81577985	0.02919576	0
cg00057240	2	191398360	0.81095032	0.02987972	0
cg00057272	8	135726252	0.67770324	0.04710999	0
cg00057317	8	11725492	0.17278618	0.08373714	0
cg00057324	6	47750042	0.10633661	0.08519299	0
cg00057393	15	96897796	0.57328196	0.05858504	0
cg00057434	10	28288024	0.13995385	0.08455381	0
cg00057476	22	29708246	0.39934434	0.07290257	0
cg00057517	10	131905654	0.50694645	0.06456666	0
cg00057569	10	95462548	0	0.08590569	0
cg00057593	8	143916959	0.41242749	0.0719989	0
cg00057603	20	1716270	0.3912889	0.07344385	0
cg00057661	7	127228948	0	0.08590569	0
cg00057663	2	105945629	0.32133819	0.07796375	0
cg00057667	6	140069730	0.41736938	0.07164965	0
cg00057676	1	178512141	0.11727404	0.0854215	0
cg00057700	10	124768526	0.07205485	0.08563981	0
cg00057722	18	45934156	0.89057584	0.01807203	0
cg00057791	1	12567182	0.06831747	0.08567602	0
cg00057900	7	138553470	0.39060407	0.07348934	0
cg00057966	17	56408694	0	0.08788609	0
cg00058009	4	122853693	0.79315228	0.03245102	0
cg00058026	12	53172158	0.48862996	0.066131	0
cg00058113	6	33239977	0.00263937	0.08639718	0
cg00058163	18	5891948	0.77998452	0.03416625	0
cg00058291	1	228974133	0.71202786	0.04297407	0
cg00058296	1	237947435	0.12689059	0.08482586	0
cg00058299	1	113498193	0.07383989	0.0860621	0
cg00058329	12	133195094	0.63279709	0.05220395	0
cg00058413	5	118271271	0.07782687	0.08557906	0
cg00058449	6	31867956	0.78398705	0.03362181	0
cg00058515	2	80527798	0.77058588	0.03562712	0
cg00058644	17	79844023	0.21399802	0.08244256	0
cg00058708	2	24162568	0.76987461	0.03552872	0
cg00058771	10	103347979	0.21135901	0.08253445	0
cg00058786	12	49365465	0.04948098	0.08582115	0
cg00058799	16	624005	0.84330017	0.02521895	0
cg00058857	3	99927991	0.18968455	0.08324262	0
cg00058879	22	40082173	0.61868322	0.05373078	0
cg00058887	4	184909018	0.89845406	0.01684227	0
cg00058923	1	161069167	0.15391591	0.08422977	0
cg00058938	19	40724733	0.88428618	0.01904586	0
cg00059015	1	60340545	0	0.08590569	0
cg00059024	15	90233617	0.19930449	0.08293856	0
cg00059034	1	98514082	0.14301587	0.08448569	0
cg00059053	12	3602162	0.14727302	0.08478553	0
cg00059089	2	153263288	0.60917516	0.05473936	0
cg00059161	3	164907027	0.39871793	0.07294508	0
cg00059165	6	36926828	0.03534442	0.08635337	0
cg00059225	5	151304357	0.69759086	0.04473923	0
cg00059240	10	3155604	0.0451751	0.08584557	0
cg00059246	12	54337929	0.7966992	0.03195885	0
cg00059309	17	78293397	0.33714633	0.07678302	0
cg00059374	17	21477756	0.87056765	0.02114544	0
cg00059399	5	2008272	0.80245064	0.03107334	0
cg00059424	22	30988148	0	0.08590569	0
cg00059459	1	8343575	0.72757674	0.04103142	0
cg00059643	5	180662641	0.33438427	0.07693942	0
cg00059652	17	67605498	0.78991847	0.03280974	0
cg00059662	13	114005317	0.62222815	0.05335063	0
cg00059699	12	10455788	0.58906848	0.05681918	0
cg00059707	10	2540911	0.62514267	0.05303641	0
cg00059737	1	12400434	0.23965424	0.08148494	0
cg00059740	7	134855689	0	0.08590569	0
cg00059782	12	31226714	0.05899295	0.08575566	0
cg00059854	2	236443857	0.18155916	0.0834867	0
cg00059879	15	49534692	0.48385244	0.06652921	0
cg00059911	12	113908960	0.3772519	0.07435953	0
cg00059930	13	48894382	0.4024659	0.07268972	0
cg00060061	8	112636613	0.92683256	0.01232073	0
cg00060287	17	48278086	0.0677174	0.08612579	0
cg00060304	11	31837237	0.1398044	0.0845571	0
cg00060320	3	134369974	0.58227009	0.05750612	0
cg00060374	1	1355235	0.7741771	0.03514168	0
cg00060403	17	49230877	0.17653643	0.08363175	0
cg00060484	4	3287598	0.75038605	0.03810369	0
cg00060500	3	197476529	0.13883202	0.08457836	0
cg00060605	5	139777061	0.08483564	0.08549741	0
cg00060606	1	45140440	0	0.08590569	0
cg00060627	2	18112721	0.71485314	0.04262429	0
cg00060641	10	47135256	0.72838564	0.04092918	0
cg00060649	12	67928800	0	0.08590569	0
cg00060715	1	214779657	0.27152318	0.08013321	0
cg00060762	15	52264133	0.00403917	0.08591488	0
cg00060800	5	141600994	0.84744989	0.02460758	0
cg00060836	8	67834312	0.86408429	0.02212601	0
cg00060880	12	56321627	0.23827165	0.08153952	0
cg00060882	X	24072811	0.42278434	0.07126198	0
cg00060933	6	29617602	0.19805868	0.08297886	0
cg00060956	1	43209576	0.16927277	0.08383363	0
cg00060975	4	140099768	0.68335637	0.04788351	1
cg00061031	9	100744026	0.48264403	0.0666293	0
cg00061039	4	187186953	0.01461176	0.0859254	0
cg00061059	19	14640983	0.14154266	0.08491924	0
cg00061086	14	50088260	0.19371846	0.08348838	0
cg00061150	8	144918317	0.03128007	0.08590218	0
cg00061185	12	50596347	0	0.08590569	0
cg00061264	3	23852775	0.67233303	0.04773807	0
cg00061306	17	73933841	0	0.08590569	0
cg00061413	5	168007339	0.66479982	0.04861048	0
cg00061520	16	4070371	0.5700199	0.05872315	0
cg00061551	16	5121151	0.4009881	0.09428525	1
cg00061629	11	44325258	0.27270922	0.08141874	1
cg00061635	17	8311836	0.80887411	0.03017247	0
cg00061678	1	170776719	0.23998821	0.08181792	0
cg00061679	Y	25314171	0.82359214	0.04671555	1
cg00061695	17	7311314	0.77317099	0.03508648	0
cg00061764	3	67564432	0.10329247	0.08524104	0
cg00061769	1	155658843	0.18587259	0.08373419	0
cg00061792	10	51542259	0.59383448	0.0563327	0
cg00061805	5	179260048	0	0.08590569	0
cg00061811	6	170475845	0.6856573	0.04617026	0
cg00061860	15	78953028	0.32586166	0.07741348	0
cg00061989	17	37618682	0.14011513	0.08455027	0
cg00062020	1	85100819	0.30989051	0.0785769	1
cg00062070	15	36931666	0.29360692	0.07909101	0
cg00062072	1	1157684	0.77770932	0.03495068	0
cg00062119	8	30769864	0.01702837	0.08640093	0
cg00062245	17	42462260	0.76810244	0.03576567	0
cg00062282	22	50747369	0.69029875	0.04574785	0
cg00062285	3	99193044	0.1210722	0.08534973	0
cg00062312	1	23346344	0.21024842	0.08293498	0
cg00062356	12	58087544	0	0.08590569	0
cg00062367	14	69950116	0.04484581	0.0863056	0
cg00062437	22	23728539	0.56742852	0.05897718	0
cg00062592	1	1655803	0.22972994	0.08186918	0
cg00062736	15	100171683	0.55811395	0.0598804	0
cg00062776	19	49402424	0.48392697	0.06652303	0
cg00062873	7	124765471	0.06221754	0.08572984	0
cg00063006	6	32847530	0.74610577	0.03866016	0
cg00063040	12	132061537	0.4069811	0.07237879	0
cg00063066	6	126661328	0.10794374	0.08516697	0
cg00063077	1	101360652	0	0.08590569	0
cg00063111	3	39448952	0.77624538	0.03467228	0
cg00063144	17	39554055	0.16799391	0.08386821	0
cg00063174	2	228736253	0.33693021	0.07679531	0
cg00063246	8	55242836	0	0.08590569	0
cg00063291	5	1055962	0.2889254	0.07931916	0
cg00063346	1	228489289	0.69658634	0.04486066	0
cg00063357	4	158117227	0.4995378	0.06520659	0
cg00063369	2	213811478	0.56966686	0.05875783	0
cg00063456	1	231518525	0.00002316	0.08590575	0
cg00063471	15	51385970	0.11224435	0.08509509	0
cg00063477	Y	22741795	0.90817318	0.02532519	1
cg00063503	8	145822899	0.08724404	0.08546736	0
cg00063535	12	113729491	0.26672829	0.08034808	0
cg00063567	2	54014461	0.00610696	0.08591848	0
cg00063649	15	67813698	0.07749442	0.08558271	0
cg00063699	1	214624242	0.442232	0.07056828	1
cg00063703	12	20521087	0.55824317	0.05986797	0
cg00063734	15	68261134	0.46263567	0.06824866	0
cg00063744	2	97174026	0.03887809	0.08633745	0
cg00063748	1	3352986	0.4506443	0.06918506	0
cg00063773	3	142314493	0.72113107	0.04184196	0
cg00063828	16	85749496	0.80065258	0.03132419	0
cg00063909	2	64877006	0.17814234	0.08358586	0
cg00063945	18	3450342	0.12144337	0.08493041	0
cg00063979	5	139075286	0.29654939	0.07894562	0
cg00063982	1	53040491	0.28158458	0.0796691	0
cg00064020	3	183894761	0.57630101	0.05810247	0
cg00064051	16	3314045	0.18697123	0.08370042	0
cg00064080	10	122598254	0.21714829	0.08233124	0
cg00064235	10	102989598	0.4337026	0.07046447	0
cg00064255	1	90100012	0.19872916	0.08332572	0
cg00064261	1	229570057	0.65813236	0.04937419	0
cg00064284	11	101981184	0.00110556	0.08590849	0
cg00064296	8	88712003	0.41031188	0.07214709	0
cg00064336	16	88143970	0.02599227	0.08638498	0
cg00064347	3	197477238	0.02179098	0.08592137	0
cg00064415	17	31325472	0	0.08590569	0
cg00064531	2	114426838	0.08163965	0.08553571	0
cg00064589	10	29891284	0	0.08590569	0
cg00064778	5	126564742	0.86565479	0.02188917	0
cg00064840	7	4784485	0.14330599	0.08447915	0
cg00064950	17	7184216	0.20826423	0.08264065	0
cg00065048	1	27962037	0.70679844	0.04361774	0
cg00065071	1	113162105	0.19408547	0.08310555	0
cg00065088	8	144943738	0.32819479	0.07728499	0
cg00065215	1	18959268	0.29989074	0.07877866	0
cg00065226	8	7189580	0.5748552	0.05824597	0
cg00065302	21	30366250	0.55948819	0.05974811	0
cg00065368	16	3768920	0	0.08639258	0
cg00065385	9	111623395	0.03713309	0.08588247	0
cg00065396	6	26594778	0.76432974	0.03626824	0
cg00065408	12	49212475	0.20378696	0.08279129	0
cg00065569	1	113666867	0.01688824	0.0859251	0
cg00065570	8	145641991	0.40853074	0.07227124	0
cg00065726	3	194406929	0.47516727	0.06724275	0
cg00065905	1	116381304	0.68636352	0.04608628	0
cg00065919	3	48956159	0.10407219	0.08565125	0
cg00065921	2	37458357	0.04726792	0.08583411	0
cg00065935	3	120627088	0.64817305	0.05050021	0
cg00065957	1	53099352	0.11103125	0.0851157	0
cg00065998	4	130934121	0.16203463	0.08402553	0
cg00066153	11	125550744	0.01987509	0.08639738	0
cg00066184	3	118663697	0.19575751	0.08305257	0
cg00066198	18	11908695	0.14324837	0.08448045	0
cg00066239	17	78472159	0.72022199	0.04195568	0
cg00066270	1	186265270	0.23316934	0.08173799	0
cg00066351	7	150130551	0.57568876	0.05834555	0
cg00066360	17	1374650	0.04226176	0.08586025	0
cg00066449	7	99063909	0.11978247	0.08496125	0
cg00066468	15	40861791	0.0196715	0.08639768	0
cg00066499	1	26826677	0	0.08590569	0
cg00066508	12	110355602	0	0.08590569	0
cg00066512	12	63199712	0.04687483	0.08583632	0
cg00066554	1	160385636	0.09409256	0.08537633	0
cg00066627	6	25693139	0.42824805	0.07086554	0
cg00066663	17	7792674	0.7435183	0.03899497	0
cg00066668	12	131482233	0.10637066	0.08561345	0
cg00066671	1	102462590	0.23454246	0.08168503	0
cg00066722	1	43634520	0.31027597	0.0782471	0
cg00066729	13	73633071	0.1803041	0.08352336	0
cg00066748	8	496527	0.29544697	0.07931741	0
cg00066750	6	126080132	0.55411747	0.06026319	0
cg00066805	6	169559396	0.47022013	0.06764319	0
cg00066816	5	158758353	0.70083379	0.04434596	0
cg00066817	18	72777307	0.0963121	0.08534505	0
cg00066828	17	1837612	0.28653667	0.07943408	0
cg00066854	10	113987376	0.83191241	0.02688092	0
cg00066919	2	121427740	0.96534461	0.00596906	0
cg00066925	12	48921980	0.09948888	0.08529878	0
cg00066942	2	149401448	0.85809047	0.02302587	0
cg00067018	12	45445370	0.60420656	0.05526	0
cg00067032	6	32975816	0	0.08590569	0
cg00067058	1	27220891	0	0.08590569	0
cg00067102	1	241803367	0.09711171	0.08533357	0
cg00067124	3	15466687	0.16068667	0.08406025	0
cg00067126	2	122493570	0.22746169	0.08195455	0
cg00067141	15	30930499	0.9143929	0.01432043	0
cg00067196	1	204189242	0.12027121	0.08495222	0
cg00067274	4	155313256	0.72435903	0.04143697	0
cg00067365	5	43121575	0.03113887	0.08590258	0
cg00067414	6	151188081	0	0.08590569	0
cg00067471	19	1241377	0.70121704	0.04429936	0
cg00067518	1	7763225	0.51022848	0.06428005	0
cg00067528	2	71191167	0.77801404	0.03443323	0
cg00067538	2	231859946	0.31343918	0.0780814	0
cg00067574	2	46770281	0	0.08590569	0
cg00067576	19	2475014	0.21936338	0.08225192	0
cg00067588	10	10561707	0.26824682	0.08028047	0
cg00067600	3	34109141	0.24266703	0.08136485	0
cg00067606	18	908130	0.36743951	0.07497885	0
cg00067720	5	67521141	0.85008192	0.02428068	0
cg00067742	2	1926888	0.18418589	0.08340907	0
cg00067758	6	92185790	0.54368514	0.06124904	0
cg00067768	3	183886674	0.31431376	0.07834274	0
cg00067814	7	134896357	0	0.08639258	0
cg00067824	10	23492914	0.83158517	0.02692833	0
cg00067884	15	63970198	0.14209514	0.08450635	0
cg00068038	2	36688564	0.23881514	0.08151811	0
cg00068102	2	121619261	0.40449052	0.07255075	0
cg00068153	1	201028602	0.25168119	0.08099594	0
cg00068155	3	131754131	0.57430555	0.05830042	0
cg00068160	13	95362971	0.09877032	0.0853094	0
cg00068305	5	122847680	0.05420735	0.08579059	0
cg00068316	9	107729677	0	0.08590569	0
cg00068377	1	3275180	0.08307251	0.08551876	0
cg00068408	5	24644878	0.33164291	0.07709331	0
cg00068412	1	42506828	0	0.0868853	0
cg00068428	8	49494724	0.77685822	0.03458951	0
cg00068433	1	16540130	0.46813403	0.06781074	0
cg00068503	1	40782713	0.49957882	0.06520307	0
cg00068621	5	150080765	0.1306321	0.08475102	0
cg00068622	5	79783654	0.0777357	0.08558006	0
cg00068684	16	24386356	0.16464885	0.08395729	0
cg00068750	16	2535955	0.1503616	0.08431553	0
cg00068779	4	189956957	0.54459762	0.06237593	1
cg00068810	4	75857963	0.80246719	0.03107102	0
cg00068909	4	103938965	0.47578124	0.06719275	0
cg00069002	1	33772736	0.71022592	0.04319642	0
cg00069003	5	140164106	0.61288063	0.05434821	0
cg00069014	1	14156840	0.05317166	0.08579763	0
cg00069017	1	6051640	0.18272982	0.08345226	0
cg00069059	1	46086861	0.27376818	0.08003121	0
cg00069242	14	23450527	0.52929707	0.06278043	0
cg00069261	16	22386531	0.27187435	0.08011731	0
cg00069309	6	17931997	0	0.08590569	0
cg00069314	4	170542039	0.13431434	0.08507967	0
cg00069391	7	3419305	0.40470607	0.07253591	0
cg00069417	16	87874279	0.05723152	0.08576898	0
cg00069432	8	99836388	0.00186145	0.08639595	0
cg00069642	5	141062490	0.78365025	0.03366773	0
cg00069771	1	233089275	0.82342321	0.02815677	0
cg00069815	8	856058	0.15189466	0.08467348	0
cg00069860	1	44883227	0.75681275	0.03726203	0
cg00069967	3	57505680	0.18816989	0.083289	0
cg00069969	13	33646763	0.02475905	0.086388	0
cg00070042	9	133308594	0.74245643	0.03913203	0
cg00070052	9	116171972	0.78937815	0.03288398	0
cg00070162	1	91852791	0.29940144	0.07911833	0
cg00070181	6	2467820	0.26514529	0.08041813	0
cg00070235	16	1682446	0.02980244	0.08590621	0
cg00070242	2	91670911	0.26852556	0.08161625	1
cg00070318	6	166581272	0.1359133	0.08545361	1
cg00070370	15	83439027	0.85293593	0.02385588	0
cg00070383	4	174429374	0.75265188	0.03780779	0
cg00070460	4	1227676	0.3912449	0.07344678	0
cg00070529	13	43986655	0.59042703	0.05668092	0
cg00070542	X	79830095	0.3943394	0.07324023	0
cg00070680	7	137531956	0.54201	0.06140554	0
cg00070715	5	138862796	0.4149272	0.07182278	0
cg00070814	10	70715958	0.02761542	0.08638059	0
cg00070870	6	30691895	0.59480371	0.05640688	0
cg00070899	6	34024479	0.71391305	0.04274083	0
cg00070908	17	29855433	0.30571988	0.07848266	0
cg00070912	20	47013814	0.83965273	0.02575379	0
cg00071012	15	22442048	0.64033861	0.05137357	0
cg00071026	13	113650936	0.11514565	0.08546061	0
cg00071045	2	98207190	0.50456853	0.06477311	0
cg00071051	6	44222845	0.54907945	0.0607417	0
cg00071137	22	39096076	0.45452009	0.06888519	0
cg00071161	6	44117573	0.29873376	0.0788367	0
cg00071210	6	148736942	0.06133554	0.08573709	0
cg00071241	7	41351539	0.56956878	0.05876746	0
cg00071250	1	172628263	0.83219686	0.02683968	0
cg00071265	20	60717158	0.65529481	0.04969681	0
cg00071274	7	2313925	0.12832808	0.08520557	0
cg00071360	20	37350793	0.86297776	0.02229262	0
cg00071381	1	119910574	0.58257933	0.05765419	0
cg00071391	4	126560514	0.09135046	0.08584368	0
cg00071408	8	22864908	0.08959605	0.08586799	0
cg00071442	14	64805784	0.07004756	0.08565956	0
cg00071446	3	120025256	0.14913837	0.08434453	0
cg00071565	2	10588493	0.02309601	0.08591967	0
cg00071575	3	170371843	0.10263251	0.08525124	0
cg00071618	16	87645667	0.25239066	0.0809663	0
cg00071658	13	72408747	0.14894054	0.08434919	0
cg00071727	13	98869894	0.52537541	0.06293248	0
cg00071751	10	91461194	0	0.08590569	0
cg00071869	3	141599902	0.02795296	0.08591071	0
cg00071887	15	74218529	0.20704886	0.08268189	0
cg00071950	4	10020882	0.90559245	0.01571844	0
cg00071984	3	60617504	0.14911108	0.0851424	1
cg00071998	6	31708121	0.17650402	0.08363267	0
cg00072099	4	89205891	0.00101483	0.08639449	0
cg00072216	4	2263638	0.05137755	0.08580936	0
cg00072288	X	153200492	0.86457048	0.02205274	0
cg00072369	5	52405845	0.06106175	0.08573931	0
cg00072407	19	12887524	0.28250521	0.07962573	0
cg00072426	16	86592512	0.6875523	0.04594471	0
cg00072587	X	19531567	0.81759997	0.02893692	0
cg00072675	1	56942628	0.71024616	0.04319392	0
cg00072689	17	46681111	0.82640306	0.02772761	0
cg00072711	9	34381150	0.35561686	0.07570235	0
cg00072720	17	7165831	0.61375224	0.05425585	0
cg00072799	X	78427682	0.7814041	0.03397348	0
cg00072839	X	91035267	0.68628931	0.04609511	0
cg00072957	8	48573717	0.13578446	0.08464391	0
cg00073003	13	112724583	0.59243182	0.05647629	0
cg00073010	17	17627194	0.11201273	0.08509905	0
cg00073090	19	1265879	0.58262949	0.05747001	0
cg00073244	1	3529108	0.49856804	0.06528963	0
cg00073380	16	5122085	0.02429817	0.08638907	0
cg00073384	1	248343651	0.31075888	0.07822192	0
cg00073460	6	149806502	0.82732804	0.02754344	0
cg00073543	1	38941882	0.72080219	0.04188312	0
cg00073549	16	87609078	0.72563758	0.04162697	0
cg00073650	16	88922166	0.9222423	0.01306184	0
cg00073713	7	97800932	0	0.08590569	0
cg00073716	7	2281329	0.16640343	0.08391081	0
cg00073771	10	126107736	0.10448889	0.08522235	0
cg00073780	6	122931415	0.38722885	0.07398332	0
cg00073794	2	30041338	0.55802775	0.05988868	0
cg00073837	2	223177008	0.56303598	0.05940504	0
cg00074086	7	4901785	0.8309136	0.02702558	0
cg00074145	15	53075505	0.79352774	0.03231253	0
cg00074184	1	116519323	0.15848702	0.08411621	0
cg00074244	14	74100482	0.91645538	0.01399079	0
cg00074313	2	179371342	0.25393276	0.08090155	1
cg00074348	11	57006273	0.69114613	0.04551521	0
cg00074365	2	64088479	0.78636413	0.03347717	0
cg00074379	1	154245288	0.01144955	0.08592431	0
cg00074415	10	114609720	0.22842225	0.08191851	0
cg00074471	2	178809529	0.37363836	0.07486729	0
cg00074638	X	2883307	0.18157363	0.08348628	0
cg00074746	6	116781794	0.4609332	0.06838316	0
cg00074771	15	44120341	0.40320742	0.07290212	0
cg00074818	8	8560427	0.88239886	0.0193367	0
cg00074851	3	196664445	0.19522685	0.08343988	0
cg00075011	16	70557093	0.2845575	0.07952853	0
cg00075103	3	176295392	0.60981623	0.05467186	0
cg00075123	3	72786960	0.27743412	0.07986272	0
cg00075192	7	42951814	0.14978674	0.08472505	0
cg00075204	5	174905343	0.04143022	0.08586417	0
cg00075467	2	9983094	0.81987958	0.02861189	0
cg00075507	17	26708226	0.83270429	0.02676609	0
cg00075589	2	219524515	0.1208434	0.0849416	0
cg00075608	5	64770553	0	0.08590569	0
cg00075615	16	72827803	0.16259169	0.0843997	0
cg00075620	2	137180506	0.39713146	0.07331859	0
cg00075634	4	185940595	0.44220829	0.06982851	0
cg00075698	6	15520937	0.04059583	0.08586797	0
cg00075768	13	31040106	0	0.08590569	0
cg00075844	3	51641812	0.06480894	0.08570778	0
cg00075920	5	177026190	0.62077851	0.05350636	0
cg00075956	10	1726078	0.77197118	0.03524767	0
cg00075967	15	74495354	0.59787273	0.05591733	0
cg00075975	1	230491641	0.69004659	0.04577813	0
cg00076056	16	85061228	0	0.08590569	0
cg00076195	5	140892677	0.26237011	0.0808742	0
cg00076216	13	98148692	0.01316934	0.08689315	1
cg00076307	5	128300967	0.57939233	0.05779442	0
cg00076313	7	1748610	0.34152206	0.07653248	0
cg00076325	2	172974630	0.83018005	0.02713172	0
cg00076353	20	442752	0.04381328	0.08585262	0
cg00076487	2	133036935	0.17450371	0.08368918	0
cg00076497	7	126891621	0.3600549	0.07543366	0
cg00076538	5	38257555	0.73947967	0.03951517	0
cg00076543	6	30227145	0.81667046	0.02906918	0
cg00076555	3	49705435	0.70257782	0.04413369	0
cg00076645	5	171711562	0.08775355	0.08546087	0
cg00076653	4	15341878	0.59487785	0.05639924	0
cg00076774	2	45016971	0.66188783	0.048945	0
cg00076797	1	111022914	0.63222904	0.05226609	0
cg00076854	13	29233041	0.08897824	0.08544509	0
cg00076880	6	167717196	0.6569958	0.04961951	0
cg00076936	20	35503983	0.26121598	0.08092503	0
cg00076998	3	138553170	0.0121781	0.08592471	0
cg00077017	3	57994273	0.06047518	0.08574402	0
cg00077281	15	58840596	0.01950017	0.08687792	0
cg00077285	15	37427791	0.82952765	0.02722603	0
cg00077297	15	79505621	0.67545345	0.04737374	0
cg00077299	22	18632618	0.01315501	0.08592511	0
cg00077312	9	140311020	0.19651837	0.0830283	0
cg00077426	5	463550	0.06832628	0.08611975	0
cg00077450	2	239361948	0.07012316	0.08565883	0
cg00077457	1	90460000	0	0.08639258	0
cg00077477	5	159305492	0.04553032	0.08584368	0
cg00077547	10	63170372	0.1171007	0.08501001	0
cg00077566	6	146051934	0.82221975	0.02827727	0
cg00077567	5	856030	0.07926881	0.08556297	0
cg00077586	21	18884876	0.1171875	0.08500845	0
cg00077606	5	37248894	0.55427316	0.06024834	0
cg00077738	4	1801866	0.30240865	0.07865154	0
cg00077838	22	47020733	0.27448159	0.07999861	0
cg00077877	8	131414474	0.4967641	0.06544366	0
cg00077898	6	1081144	0.22170407	0.08216716	0
cg00077904	5	151078909	0.31415724	0.07804354	0
cg00078025	9	117159975	0.85284451	0.0238082	0
cg00078085	3	8810592	0.4933111	0.06573687	0
cg00078194	11	46402949	0	0.08590569	0
cg00078221	5	139927754	0.70802551	0.04359056	0
cg00078245	12	53579063	0.60961373	0.05469319	0
cg00078259	6	2656232	0.17369709	0.08371177	0
cg00078270	7	2005255	0.11957611	0.08496504	0
cg00078299	8	124284379	0.59522947	0.05668504	0
cg00078318	2	5837429	0.60076284	0.05561828	0
cg00078334	16	55513961	0.58904013	0.05682206	0
cg00078348	11	113845487	0.67931768	0.04692016	0
cg00078456	1	1564422	0.70978244	0.04325105	0
cg00078513	15	25488114	0.80180977	0.03116281	0
cg00078746	14	91700401	0.17410003	0.0837005	0
cg00078759	16	1600969	0.31065348	0.07822742	0
cg00078857	8	49426532	0.41250909	0.07199317	0
cg00078861	5	154429562	0.6082935	0.05499961	0
cg00078867	X	48542398	0.88312573	0.01922477	0
cg00078911	2	3192444	0.78701693	0.03320777	0
cg00078940	5	134734932	0.02315124	0.08591959	0
cg00078968	1	228225659	0.27973042	0.08008125	0
cg00078996	12	132293329	0.79955335	0.03147726	0
cg00079023	5	139492535	0.73594827	0.03996765	0
cg00079056	9	33239641	0.31833518	0.07782142	0
cg00079169	19	2811669	0.21117964	0.08254065	0
cg00079216	12	6716557	0.06066429	0.08619101	0
cg00079219	12	54360131	0.51020675	0.06428195	0
cg00079224	16	29999710	0.09179584	0.08540777	0
cg00079302	19	1439985	0.56699448	0.05901961	0
cg00079375	15	79125835	0.10092905	0.08527722	0
cg00079388	2	187355319	0.06621867	0.08614037	0
cg00079477	12	57780204	0.24824404	0.08113831	0
cg00079485	17	21320915	0.35835346	0.07553708	0
cg00079551	2	40001222	0.33735936	0.07734597	0
cg00079563	22	43253521	0.20368356	0.08279473	0
cg00079598	11	123676903	0.66453152	0.04864137	0
cg00079638	15	45003652	0.20747463	0.08266747	0
cg00079764	6	27801552	0	0.08590569	0
cg00079785	8	48172764	0.86827427	0.02149316	0
cg00079891	16	122716	0.21961111	0.08260015	0
cg00079898	11	5801244	0.1550623	0.08648547	1
cg00080012	11	85955689	0.12491688	0.08486434	0
cg00080059	20	61568856	0.10665033	0.08518795	0
cg00080060	7	3990670	0.36648812	0.07503799	0
cg00080068	2	242929202	0.21383425	0.08244829	0
cg00080081	17	33701776	0.42719188	0.07119418	0
cg00080118	6	31126173	0.23967047	0.0814843	0
cg00080123	5	176853446	0.17376292	0.08370993	0
cg00080125	17	59490613	0.70081452	0.0443483	0
cg00080148	22	44205183	0.01357426	0.08592523	0
cg00080188	10	21558201	0.48099565	0.0667654	0
cg00080252	8	117948764	0.51709612	0.06367412	0
cg00080312	3	45730181	0.22560049	0.08202392	0
cg00080333	4	184492770	0.45415929	0.06891322	0
cg00080418	2	87069146	0.42546073	0.07106844	0
cg00080423	5	1144950	0.17511938	0.08367186	0
cg00080682	22	51176543	0.56858875	0.05908764	0
cg00080706	14	69725831	0.34956409	0.07606315	0
cg00080972	5	178986291	0.92047943	0.01334546	0
cg00080987	3	126937362	0.68544145	0.04619591	0
cg00081019	1	243658800	0.10466553	0.08564158	0
cg00081046	2	170677497	0.23008185	0.08185585	0
cg00081084	19	36612722	0.38985001	0.07353933	0
cg00081087	7	34873912	0.66295858	0.04882217	0
cg00081105	3	161391765	0.34661498	0.07623659	0
cg00081141	1	228160204	0	0.08590569	0
cg00081251	1	45965679	0.08788103	0.08589123	0
cg00081324	17	48201233	0.45047564	0.06919805	0
cg00081347	17	78188837	0	0.08590569	0
cg00081404	2	106957722	0.21318675	0.08319648	0
cg00081417	6	140400137	0.14966135	0.08433216	0
cg00081439	10	743761	0.77621121	0.03467689	0
cg00081445	6	160941119	0	0.08590569	0
cg00081465	18	77383609	0.44176933	0.06986165	0
cg00081574	2	222437836	0	0.08590569	0
cg00081602	5	72922957	0.16315435	0.08399645	0
cg00081666	6	83777345	0.19904873	0.0833152	0
cg00081714	5	116306180	0.52845812	0.06265323	0
cg00081729	1	240656737	0.82794574	0.02745439	0
cg00081799	1	6390793	0.16518136	0.08394324	0
cg00081827	2	24396224	0.06797408	0.08567922	0
cg00081835	3	128966664	0	0.08590569	0
cg00081852	6	22180818	0.35154325	0.0765266	0
cg00081919	2	43187471	0.4761676	0.06809003	0
cg00081935	12	3186906	0.64255378	0.05112774	0
cg00081975	17	48712370	0.58749309	0.0569791	0
cg00082140	5	179816766	0.69513383	0.04503594	0
cg00082178	6	169625414	0.19958141	0.08292956	0
cg00082182	1	93914865	0.10431768	0.08522504	0
cg00082219	2	219846299	0.50743738	0.06495356	1
cg00082235	12	6664536	0.15890397	0.08410567	0
cg00082285	1	1097270	0.69940496	0.04451946	0
cg00082310	3	171528573	0.69304432	0.04528743	0
cg00082384	3	52516316	0.60964853	0.05485646	0
cg00082411	7	99034370	0.12129795	0.08493313	0
cg00082426	2	61763737	0.25278622	0.08094973	0
cg00082491	6	31633028	0.01083816	0.08592389	0
cg00082497	1	32802133	0.5534029	0.06033134	0
cg00082540	21	46396774	0.04000439	0.0858706	0
cg00082656	7	104943515	0.31492309	0.07831021	0
cg00082664	4	154710796	0.68803198	0.04588752	0
cg00082713	3	44038484	0.1905334	0.08321645	0
cg00082729	4	54630659	0.8447504	0.02500564	0
cg00082770	2	200332739	0.64019907	0.05138903	0
cg00082787	22	29424662	0.11244717	0.08509162	0
cg00082833	16	1561275	0	0.08590569	0
cg00082874	20	44660920	0	0.0868853	0
cg00082897	22	50967392	0.48564555	0.06638023	0
cg00082912	17	52194268	0.50582428	0.06466421	0
cg00082939	10	77165293	0.77546875	0.03477707	0
cg00082954	6	136878319	0.13638694	0.08463108	0
cg00082981	6	29911339	0.80151021	0.0312877	0
cg00083018	6	101840329	0.6416395	0.05138195	0
cg00083042	10	30404617	0.01707257	0.08592504	0
cg00083046	2	175204844	0.53160583	0.06236634	0
cg00083059	6	39902348	0.70940966	0.04329695	0
cg00083072	11	65415190	0.31938658	0.07776504	0
cg00083139	2	198380745	0.07207704	0.08698019	0
cg00083188	10	79314844	0.5680296	0.05891837	0
cg00083193	15	65337425	0.35150043	0.07594843	0
cg00083194	12	32832920	0.28015771	0.07973601	0
cg00083206	6	110721305	0.79678202	0.03186223	0
cg00083223	13	112606342	0.33896992	0.07667902	0
cg00083262	1	157125526	0.46013049	0.0684464	0
cg00083265	7	4820880	0	0.08590569	0
cg00083359	8	144676110	0.65188819	0.05008224	0
cg00083399	16	86565980	0.24528784	0.08125908	0
cg00083401	3	51642365	0.00822822	0.08592139	0
cg00083535	8	140871048	0.02855209	0.08590932	0
cg00083596	7	3996856	0.72120944	0.04183215	0
cg00083616	19	35981371	0.43644785	0.07026062	0
cg00083652	1	89739339	0.01806281	0.0863998	0
cg00083659	22	37404577	0.52523635	0.06294504	0
cg00083685	21	43767586	0.54147685	0.06145524	0
cg00083765	8	144923196	0.18790172	0.08329717	0
cg00083790	12	132944010	0.81578928	0.02927143	0
cg00083801	17	4448531	0	0.08590569	0
cg00083833	16	50583273	0.73705504	0.03982608	0
cg00083937	22	51039805	0.71177154	0.04300573	0
cg00083959	15	51243589	0.19734783	0.08300173	0
cg00083993	5	146133678	0.46795367	0.06782519	0
cg00084019	7	176739	0.52547521	0.06292347	0
cg00084094	12	109096204	0.01059929	0.08592371	0
cg00084131	3	69025488	0.75791816	0.03711652	0
cg00084184	4	10019009	0.21995425	0.08223062	0
cg00084202	8	143360290	0.650657	0.05022103	0
cg00084271	1	160121487	0.93318763	0.01128848	0
cg00084338	6	170595920	0.85270888	0.02388973	0
cg00084347	12	124393913	0.49656535	0.06546059	0
cg00084398	6	43249983	0.68349944	0.04642631	0
cg00084432	13	36944471	0	0.08590569	0
cg00084435	5	195276	0.07330779	0.08562712	0
cg00084577	16	30721139	0.78134826	0.03398107	0
cg00084604	6	40929496	0.20007294	0.08291356	0
cg00084643	5	125936116	0.76371235	0.03635024	0
cg00084687	7	92076896	0.01384515	0.0859253	0
cg00084720	8	94527855	0.62488612	0.05306413	0
cg00084770	10	88149210	0.55451626	0.06022512	0
cg00084798	8	142841965	0.37740157	0.07434995	0
cg00084958	2	68882355	0.20292261	0.08281996	0
cg00085013	3	14871570	0.75022474	0.03812472	0
cg00085029	11	36398393	0	0.08590569	0
cg00085061	21	43161624	0.5035513	0.06486113	0
cg00085122	1	11709018	0.74590725	0.03868589	0
cg00085123	2	8723906	0.80451522	0.03078459	0
cg00085199	8	141106596	0.35207669	0.07620258	0
cg00085256	2	218251446	0.10074291	0.08528002	0
cg00085281	7	2055099	0.34247053	0.07677094	0
cg00085370	5	1855960	0.80333209	0.03095015	0
cg00085403	1	144932207	0.15831376	0.08412058	0
cg00085416	8	74660265	0.81724062	0.02898807	0
cg00085430	17	3031874	0.6797449	0.04686985	0
cg00085434	11	14927489	0.62855692	0.05266638	0
cg00085438	3	152049980	0.48817413	0.06639179	0
cg00085448	12	113416442	0.44490361	0.06986741	0
cg00085486	7	84812539	0.35631623	0.07566024	0
cg00085493	1	208040203	0.82214865	0.02828745	0
cg00085619	7	155252748	0.55972104	0.05972566	0
cg00085732	17	26800820	0.45968339	0.06871764	0
cg00085747	17	3764113	0.09658618	0.08534113	0
cg00085790	1	211722100	0.49059848	0.06596573	0
cg00085830	1	182808254	0.13846691	0.0845863	0
cg00085889	3	12921526	0.1968732	0.08301695	0
cg00086113	15	75760823	0.00173585	0.08590999	0
cg00086171	12	56269767	0	0.08590569	1
cg00086243	1	1142405	0.82971218	0.02719936	0
cg00086266	1	1242895	0.11925262	0.08538443	0
cg00086283	7	158409247	0	0.08590569	0
cg00086297	16	3662233	0	0.08590569	0
cg00086334	16	88904832	0.83263485	0.02684602	0
cg00086346	19	3908136	0.80359921	0.03099499	0
cg00086426	16	10934373	0	0.08590569	0
cg00086429	2	206566025	0.4196814	0.07148476	0
cg00086488	13	113648882	0.19607999	0.0830423	0
cg00086493	19	51535348	0.74251758	0.03912414	0
cg00086577	6	32122894	0.56332427	0.05937707	0
cg00086670	10	104629122	0.66086313	0.04906236	0
cg00086710	4	89204074	0.70548832	0.04377824	0
cg00086730	16	88782159	0.34048278	0.07659229	0
cg00086809	16	640354	0.29831471	0.07885766	0
cg00086871	4	6988644	0.07234054	0.08563694	0
cg00087005	10	126848218	0.06487829	0.08570717	0
[truncated: 483,578 more rows]
